# Supplementary material for: Driving mosaicism: somatic variants in reference population databases and effect on variant interpretation in rare genetic disease
Source: Hum Genomics. 2021 Dec 14;15:71. doi: 10.1186/s40246-021-00371-y (PMC8670043; doi:10.1186/s40246-021-00371-y)
Supplement: Supplementary file 1 — Additional file 1. Supplementary tables S1–S7. Table S1. Summary of the 1388 genes with the associated autosomal dominant conditions. Table S2. Summary of AD genes and the associated conditions with their corresponding ClinVar likely pathogenic and pathogenic SNVs in the ExAC catalog. Table S3. Summary of AD genes and the associated early onset, severe conditions with their corresponding ClinVar likely pathogenic and pathogenic SNVs in the ExAC catalog. Table S4. gnomAD variant assessment for the genes that show evidence of mosaicism in ExAC. Table 5. Mosaicim in hematopoietic genes in ExAC. Table S6. Column names and corresponding descriptions for the tables S1-S5. Table S7. Phenotype assessment criteria. [file 40246_2021_371_MOESM1_ESM.xlsx]

## Sheet: S1
Table S1: Summary of the 1388 genes with associated autosomal dominant conditions
Gene Symbol	Phenotype	MIM#	Inheritance
A2M	Alpha-2-macroglobulin deficiency	614036	AD
AAGAB	Keratoderma, palmoplantar, punctate type IA	148600	AD
AARS	Charcot-Marie-Tooth disease, axonal, type 2N	613287	AD
ABCB4	Cholestasis, intrahepatic, of pregnancy, 3	614972	AD, AR
ABCB4	Gallbladder disease 1	600803	AD, AR
ABCB6	Dyschromatosis universalis hereditaria 3	615402	AD
ABCB6	Microphthalmia, isolated, with coloboma 7	614497	AD
ABCB6	Pseudohyperkalemia, familial, 2, due to red cell leak	609153	AD
ABCC6	Pseudoxanthoma elasticum, forme fruste	177850	AD
ABCC8	Diabetes mellitus, noninsulin-dependent	125853	AD
ABCC8	Diabetes mellitus, permanent neonatal	606176	AD
ABCC8	Diabetes mellitus, transient neonatal 2	610374	AD
ABCC8	Hyperinsulinemic hypoglycemia, familial, 1	256450	AD, AR
ABCC8	Hypoglycemia of infancy, leucine-sensitive	240800	AD
ABCC9	Atrial fibrillation, familial, 12	614050	AD
ABCC9	Cardiomyopathy, dilated, 1O	608569	AD
ABCC9	Hypertrichotic osteochondrodysplasia	239850	AD
ABL1	Congenital heart defects and skeletal malformations syndrome	617602	AD
ACAN	?Spondyloepiphyseal dysplasia, Kimberley type	608361	AD
ACAN	Short stature and advanced bone age, with or without early-onset osteoarthritis and/or osteochondritis dissecans	165800	AD
ACD	?Dyskeratosis congenita, autosomal dominant 6	616553	AD, AR
ACTA1	?Myopathy, scapulohumeroperoneal	616852	AD
ACTA1	Myopathy, actin, congenital	161800	AD, AR
ACTA1	Myopathy, congenital, with fiber-type disproportion 1	255310	AD, AR
ACTA1	Nemaline myopathy 3, autosomal dominant or recessive	161800	AD, AR
ACTA2	Aortic aneurysm, familial thoracic 6	611788	AD
ACTA2	Moyamoya disease 5	614042	AD
ACTA2	Multisystemic smooth muscle dysfunction syndrome	613834	AD
ACTB	?Dystonia, juvenile-onset	607371	AD
ACTB	Baraitser-Winter syndrome 1	243310	AD
ACTC1	Atrial septal defect 5	612794	AD
ACTC1	Cardiomyopathy, dilated, 1R	613424	AD
ACTC1	Cardiomyopathy, hypertrophic, 11	612098	AD
ACTC1	Left ventricular noncompaction 4	613424	AD
ACTG1	Baraitser-Winter syndrome 2	614583	AD
ACTG1	Deafness, autosomal dominant 20/26	604717	AD
ACTG2	Visceral myopathy	155310	AD
ACTN1	Bleeding disorder, platelet-type, 15	615193	AD
ACTN2	Cardiomyopathy, dilated, 1AA, with or without LVNC	612158	AD
ACTN2	Cardiomyopathy, hypertrophic, 23, with or without LVNC	612158	AD
ACTN4	Glomerulosclerosis, focal segmental, 1	603278	AD
ACVR1	Fibrodysplasia ossificans progressiva	135100	AD
ACVR2B	Heterotaxy, visceral, 4, autosomal	613751	AD
ACVRL1	Telangiectasia, hereditary hemorrhagic, type 2	600376	AD
ADAM10	Reticulate acropigmentation of Kitamura	615537	AD
ADAR	Dyschromatosis symmetrica hereditaria	127400	AD
ADCY5	Dyskinesia, familial, with facial myokymia	606703	AD
ADGRE2	Vibratory urticaria	125630	AD
ADGRV1	?Febrile seizures, familial, 4	604352	AD
ADNP	Helsmoortel-van der Aa syndrome	615873	AD
ADRA2B	Epilepsy, myoclonic, familial adult, 2	607876	AD
AFF4	CHOPS syndrome	616368	AD
AFG3L2	Spinocerebellar ataxia 28	610246	AD
AFP	Hereditary persistence of alpha-fetoprotein	615970	AD
AGBL1	Corneal dystrophy, Fuchs endothelial, 8	615523	AD
AHDC1	Xia-Gibbs syndrome	615829	AD
AIP	Pituitary adenoma 1, multiple types	102200	AD, SMu
AIRE	Autoimmune polyendocrinopathy syndrome , type I, with or without reversible metaphyseal dysplasia	240300	AD, AR
AKAP9	?Long QT syndrome-11	611820	AD
AKT1	Cowden syndrome 6	615109	AD
AKT2	Diabetes mellitus, type II	125853	AD
AKT2	Hypoinsulinemic hypoglycemia with hemihypertrophy	240900	AD
AKT3	Megalencephaly-polymicrogyria-polydactyly-hydrocephalus syndrome 2	615937	AD
ALDH18A1	Cutis laxa, autosomal dominant 3	616603	AD
ALDH18A1	Spastic paraplegia 9A, autosomal dominant	601162	AD
ALDH2	Alcohol sensitivity, acute	610251	AD
ALG8	Polycystic liver disease 3 with or without kidney cysts	617874	AD
ALPL	Hypophosphatasia, adult	146300	AD, AR
ALPL	Odontohypophosphatasia	146300	AD, AR
ALX4	Parietal foramina 2	609597	AD
AMTN	?Amelogenesis imperfecta, type IIIB	617607	AD
ANG	Amyotrophic lateral sclerosis 9	611895	AD
ANGPTL4	Plasma triglyceride level QTL, low	615881	AD
ANK1	Spherocytosis, type 1	182900	AD
ANK2	Cardiac arrhythmia, ankyrin-B-related	600919	AD
ANK2	Long QT syndrome 4	600919	AD
ANKH	Chondrocalcinosis 2	118600	AD
ANKH	Craniometaphyseal dysplasia	123000	AD
ANKRD11	KBG syndrome	148050	AD
ANKRD26	Thrombocytopenia 2	188000	AD
ANLN	Focal segmental glomerulosclerosis 8	616032	AD
ANO3	Dystonia 24	615034	AD
ANO5	Gnathodiaphyseal dysplasia	166260	AD
ANXA11	Amytrophic lateral sclerosis 23	617839	AD
AP2S1	Hypocalciuric hypercalcemia, type III	600740	AD
AP4E1	Stuttering, familial persistent, 1	184450	AD
APC	Adenomatous polyposis coli	175100	AD
APC	Brain tumor-polyposis syndrome 2	175100	AD
APC	Desmoid disease, hereditary	135290	AD
APC	Gardner syndrome	175100	AD
APCDD1	Hypotrichosis 1	605389	AD
APOA1	Amyloidosis, 3 or more types	105200	AD
APOA1	Hypoalphalipoproteinemia	604091	AD
APOA5	Hyperchylomicronemia, late-onset	144650	AD
APOB	Hypercholesterolemia, due to ligand-defective apo B	144010	AD
APOE	Hyperlipoproteinemia, type III	617347	AD
APOE	Lipoprotein glomerulopathy	611771	AD
APP	Alzheimer disease 1, familial	104300	AD
APP	Cerebral amyloid angiopathy, Dutch, Italian, Iowa, Flemish, Arctic variants	605714	AD
AQP2	Diabetes insipidus, nephrogenic	125800	AD
AQP5	Palmoplantar keratoderma, Bothnian type	600231	AD
ARCN1	Short stature, rhizomelic, with microcephaly, micrognathia, and developmental delay	617164	AD
ARHGAP31	Adams-Oliver syndrome 1	100300	AD
ARHGEF10	?Slowed nerve conduction velocity, AD	608236	AD
ARF1	Periventricular nodular heterotopia 8	618185	AD
ARID1A	Coffin-Siris syndrome 2	614607	AD
ARID1B	Coffin-Siris syndrome 1	135900	AD
ARID2	Coffin-Siris syndrome 6	617808	AD
ARL3	Retinitis pigmentosa 83	618173	AD
ARMC5	ACTH-independent macronodular adrenal hyperplasia 2	615954	AD
ASCL1	Central hypoventilation syndrome, congenital	209880	AD
ASCL1	Haddad syndrome	209880	AD
ASH1L	Mental retardation, autosomal dominant 52	617796	AD
ASXL1	Bohring-Opitz syndrome	605039	AD
ASXL2	Shashi-Pena syndrome	617190	AD
ASXL3	Bainbridge-Ropers syndrome	615485	AD
ATAD3A	Harel-Yoon syndrome	617183	AD, AR
ATP1A1	Charcot-Marie-Tooth disease, axonal, type 2DD	618036	AD
ATP1A1	Hypomagnesemia, seizures, and mental retardation 2	618314	AD
ATL1	Neuropathy, hereditary sensory, type ID	613708	AD
ATL1	Spastic paraplegia 3A, autosomal dominant	182600	AD
ATL3	Neuropathy, hereditary sensory, type IF	615632	AD
ATN1	Dentatorubro-pallidoluysian atrophy	125370	AD
ATP1A2	Alternating hemiplegia of childhood	104290	AD
ATP1A2	Migraine, familial	602481	AD
ATP1A3	Alternating hemiplegia of childhood 2	614820	AD
ATP1A3	CAPOS syndrome	601338	AD
ATP1A3	Dystonia-12	128235	AD
ATP2A2	Acrokeratosis verruciformis	101900	AD
ATP2A2	Darier disease	124200	AD
ATP2C1	Hailey-Hailey disease	169600	AD
ATP6V1A	Epileptic encephalopathy, infantile or early childhood, 3	618012	AD
ATP6V1B2	Deafness, congenital, with onychodystrophy, autosomal dominant	124480	AD
ATP6V1B2	Zimmermann-Laband syndrome 2	616455	AD
ATP8B1	Cholestasis, intrahepatic, of pregnancy, 1	147480	AD
ATR	?Cutaneous telangiectasia and cancer syndrome, familial	614564	AD
ATXN1	Spinocerebellar ataxia 1	164400	AD
ATXN10	Spinocerebellar ataxia 10	603516	AD
ATXN2	Spinocerebellar ataxia 2	183090	AD
ATXN3	Machado-Joseph disease	109150	AD
ATXN7	Spinocerebellar ataxia 7	164500	AD
ATXN8OS	Spinocerebellar ataxia 8	608768	AD
AUTS2	Mental retardation, autosomal dominant 26	615834	AD
AVP	Diabetes insipidus, neurohypophyseal	125700	AD
AXIN2	Oligodontia-colorectal cancer syndrome	608615	AD
B2M	?Amyloidosis, familial visceral	105200	AD
BACH2	Immunodeficiency 60	618394	AD
BAG3	Cardiomyopathy, dilated, 1HH	613881	AD
BAG3	Myopathy, myofibrillar, 6	612954	AD
BAP1	Tumor predisposition syndrome	614327	AD
BCL11A	Dias-Logan syndrome	617101	AD
BCL11B	Intellectual developmental disorder with dysmorphic facies, speech delay, and T-cell abnormalities	618092	AD
BCL11B	?Immunodeficiency 49	617237	AD
BCO1	Hypercarotenemia and vitamin A deficiency, autosomal dominant	115300	AD
BEAN1	Spinocerebellar ataxia 31	117210	AD
BEST1	Macular dystrophy, vitelliform, 2	153700	AD
BEST1	Microcornea, rod-cone dystrophy, cataract, and posterior staphyloma	193220	AD
BEST1	Retinitis pigmentosa	613194	AD
BFSP1	Cataract 33, multiple types	611391	AD, AR
BFSP2	Cataract 12, multiple types	611597	AD
BHLHE41	Short sleeper	612975	AD
BICD2	Spinal muscular atrophy, lower extremity-predominant, 2A	615290	AD
BICD2	Spinal muscular atrophy, lower extremity-predominant, 2B	618291	AD
BLK	Maturity-onset diabetes of the young, type 11	613375	AD
BLVRA	Hyperbiliverdinemia	614156	AD, AR
BMP2	Brachydactyly, type A2	112600	AD
BMP2	Short stature, facial dysmorphism, and skeletal anomalies with or without cardiac anomalies	617877	AD
BMP4	Microphthalmia, syndromic 6	607932	AD
BMP4	Orofacial cleft 11	600625	AD
BMPR1A	Juvenile polyposis syndrome, infantile form	174900	AD
BMPR1A	Polyposis syndrome, hereditary mixed, 2	610069	AD
BMPR1B	Brachydactyly, type A1, D	616849	AD
BMPR1B	Brachydactyly, type A2	112600	AD
BMPR2	Pulmonary hypertension, familial primary, 1, with or without HHT	178600	AD
BMPR2	Pulmonary venoocclusive disease 1	265450	AD
BMS1	?Aplasia cutis congenita, nonsyndromic	107600	AD
BRAF	Cardiofaciocutaneous syndrome	115150	AD
BRAF	LEOPARD syndrome 3	613707	AD
BRAF	Noonan syndrome 7	613706	AD
BRCA2	Wilms tumor	194070	AD, SMu
BRPF1	Intellectual developmental disorder with dysmorphic facies and ptosis	617333	AD
BPTF	Neurodevelopmental disorder with dysmorphic facies and distal limb anomalies	617755	AD
BSCL2	Neuropathy, distal hereditary motor, type VA	600794	AD
BSCL2	Silver spastic paraplegia syndrome	270685	AD
C1QTNF5	Retinal degeneration, late-onset, autosomal dominant	605670	AD
C1R	Ehlers-Danlos syndrome, periodontal type, 1	130080	AD
C1S	Ehlers-Danlos syndrome, periodontal type, 2	617174	AD
C9orf72	Frontotemporal dementia and/or amyotrophic lateral sclerosis 1	105550	AD
CA4	Retinitis pigmentosa 17	600852	AD
CACNA1A	Epileptic encephalopathy, early infantile, 42	617106	AD
CACNA1A	Episodic ataxia, type 2	108500	AD
CACNA1A	Migraine, familial hemiplegic, 1	141500	AD
CACNA1A	Migraine, familial hemiplegic, 1, with progressive cerebellar ataxia	141500	AD
CACNA1A	Spinocerebellar ataxia 6	183086	AD
CACNA1B	?Dystonia 23	614860	AD
CACNA1C	Brugada syndrome 3	611875	AD
CACNA1C	Timothy syndrome	601005	AD
CACNA1D	Primary aldosteronism, seizures, and neurologic abnormalities	615474	AD
CACNA1E	Epileptic encephalopathy, early infantile, 69	618285	AD
CACNA1G	Spinocerebellar ataxia 42, early-onset, severe, with neurodevelopmental deficits	618087	AD
CACNA1G	Spinocerebellar ataxia 42	616795	AD
CACNA1H	Hyperaldosteronism, familial, type IV	617027	AD
CACNA1S	Hypokalemic periodic paralysis, type 1	170400	AD
CACNB2	Brugada syndrome 4	611876	AD
CACNB4	Episodic ataxia, type 5	613855	AD
CACNG2	?Mental retardation, autosomal dominant 10	614256	AD
CALM1	Long QT syndrome 14	616247	AD
CALM1	Ventricular tachycardia, catecholaminergic polymorphic, 4	614916	AD
CALM2	Long QT syndrome 15	616249	AD
CAMK2A	Mental retardation, autosomal dominant 53	617798	AD
CAMK2B	Mental retardation, autosomal dominant 54	617799	AD
CAMTA1	Cerebellar ataxia, nonprogressive, with mental retardation	614756	AD
CAPN3	Muscular dystrophy, limb-girdle, autosomal dominant 4	618129	AD
CAPN5	Vitreoretinopathy, neovascular inflammatory	193235	AD
CARD11	B-cell expansion with NFKB and T-cell anergy	616452	AD
CARD11	Immunodeficiency 11B with atopic dermatitis	617638	AD
CARD14	Pityriasis rubra pilaris	173200	AD
CARD14	Psoriasis 2	602723	AD
CASP10	Autoimmune lymphoproliferative syndrome, type II	603909	AD
CASQ1	Myopathy, vacuolar, with CASQ1 aggregates	616231	AD
CASR	Hyperparathyroidism, neonatal	239200	AD, AR
CASR	Hypocalcemia, autosomal dominant	601198	AD
CASR	Hypocalciuric hypercalcemia, type I	145980	AD
CAV1	Lipodystrophy, familial partial, type 7	606721	AD
CAV1	Pulmonary hypertension, primary, 3	615343	AD
CAV3	Cardiomyopathy, familial hypertrophic	192600	AD
CAV3	Creatine phosphokinase, elevated serum	123320	AD
CAV3	Long QT syndrome 9	611818	AD
CAV3	Myopathy, distal, Tateyama type	614321	AD
CAV3	Rippling muscle disease	606072	AD
CBL	Noonan syndrome-like disorder with or without juvenile myelomonocytic leukemia	613563	AD
CCDC50	?Deafness, autosomal dominant 44	607453	AD
CCDC78	?Centronuclear myopathy 4	614807	AD
CCDC88C	?Spinocerebellar ataxia 40	616053	AD
CCM2	Cerebral cavernous malformations-2	603284	AD
CCND2	Megalencephaly-polymicrogyria-polydactyly-hydrocephalus syndrome 3	615938	AD
CCNK	?Intellectual developmental disorder with hypertelorism and distinctive facies	618147	AD
CD96	C syndrome	211750	AD
CD164	?Deafness, autosomal dominant 66	616969	AD
CDC42	Takenouchi-Kosaki syndrome	616737	AD
CDC73	Hyperparathyroidism, familial primary	145000	AD
CDC73	Hyperparathyroidism-jaw tumor syndrome	145001	AD
CDH1	Blepharocheilodontic syndrome 1	119580	AD
CDH1	Gastric cancer, familial diffuse, with or without cleft lip and/or palate	137215	AD
CDH15	Mental retardation, autosomal dominant 3	612580	AD
CDK13	Congenital heart defects, dysmorphic facial features, and intellectual developmental disorder	617360	AD
CDKN1B	Multiple endocrine neoplasia, type IV	610755	AD
CDKN1C	Beckwith-Wiedemann syndrome	130650	AD
CDKN1C	IMAGE syndrome	614732	AD
CDON	Holoprosencephaly 11	614226	AD, IC
CDSN	Hypotrichosis 2	146520	AD
CEACAM16	Deafness, autosomal dominant 4B	614614	AD
CEBPA	?Leukemia, acute myeloid	601626	AD
CEL	Maturity-onset diabetes of the young, type VIII	609812	AD
CETP	Hyperalphalipoproteinemia	143470	AD
CFC1	Heterotaxy, visceral, 2, autosomal	605376	AD
CFH	Basal laminar drusen	126700	AD
CFH	Complement factor H deficiency	609814	AD, AR
CFHR5	Nephropathy due to CFHR5 deficiency	614809	AD
CHAMP1	Mental retardation, autosomal dominant 40	616579	AD
CHCHD10	?Myopathy, isolated mitochondrial, autosomal dominant	616209	AD
CHCHD10	Frontotemporal dementia and/or amyotrophic lateral sclerosis 2	615911	AD
CHCHD10	Spinal muscular atrophy, Jokela type	615048	AD
CHCHD2	Parkinson disease 22	616710	AD
CHD1	Pilarowski-Bjornsson syndrome	617682	AD
CHD2	Epileptic encephalopathy, childhood-onset	615369	AD
CHD3	Snijders Blok-Campeau syndrome	618205	AD
CHD4	Sifrim-Hitz-Weiss syndrome	617159	AD
CHD7	CHARGE syndrome	214800	AD
CHD7	Hypogonadotropic hypogonadism 5 with or without anosmia	612370	AD
CHEK2	Li-Fraumeni syndrome	609265	AD
CHMP2B	Amyotrophic lateral sclerosis 17	614696	AD
CHMP2B	Dementia, familial, nonspecific	600795	AD
CHMP4B	Cataract 31, multiple types	605387	AD
CHN1	Duane retraction syndrome 2	604356	AD
CHRNA1	Myasthenic syndrome, congenital, 1A, slow-channel	601462	AD
CHRNA1	Myasthenic syndrome, congenital, 1B, fast-channel	608930	AD, AR
CHRNA2	Epilepsy, nocturnal frontal lobe, type 4	610353	AD
CHRNA4	Epilepsy, nocturnal frontal lobe, 1	600513	AD
CHRNB1	Myasthenic syndrome, congenital, 2A, slow-channel	616313	AD
CHRNB2	Epilepsy, nocturnal frontal lobe, 3	605375	AD
CHRND	?Myasthenic syndrome, congenital, 3A, slow-channel	616321	AD
CHRNE	Myasthenic syndrome, congenital, 4A, slow-channel	605809	AD, AR
CRYBA4	Cataract 23	610425	AD
CIC	Mental retardation, autosomal dominant 45	617600	AD
CITED2	Atrial septal defect 8	614433	AD
CITED2	Ventricular septal defect 2	614431	AD
CLCN1	Myotonia congenita, dominant	160800	AD
CLCN2	Hyperaldosteronism, familial, type II	605635	AD
CLCN7	Osteopetrosis, autosomal dominant 2	166600	AD
CLPX	?Protoporphyria, erythropoietic, 2	618015	AD
CLTC	Mental retardation, autosomal dominant 56	617854	AD
CNBP	Myotonic dystrophy 2	602668	AD
CNNM2	Hypomagnesemia 6, renal	613882	AD
CNNM2	Hypomagnesemia, seizures, and mental retardation	616418	AD, AR
COCH	Deafness, autosomal dominant 9	601369	AD
COG4	Saul-Wilson syndrome	618150	AD
COL10A1	Metaphyseal chondrodysplasia, Schmid type	156500	AD
COL11A1	Marshall syndrome	154780	AD
COL11A1	Stickler syndrome, type II	604841	AD
COL11A2	Deafness, autosomal dominant 13	601868	AD
COL11A2	Fibrochondrogenesis 2	614524	AD, AR
COL11A2	Otospondylomegaepiphyseal dysplasia, autosomal dominant	184840	AD
COL12A1	Bethlem myopathy 2	616471	AD
COL17A1	Epithelial recurrent erosion dystrophy	122400	AD
COL1A1	Caffey disease	114000	AD
COL1A1	Ehlers-Danlos syndrome, arthrochalasia type, 1	130060	AD
COL1A1	Osteogenesis imperfecta, type I	166200	AD
COL1A1	Osteogenesis imperfecta, type II	166210	AD
COL1A1	Osteogenesis imperfecta, type III	259420	AD
COL1A1	Osteogenesis imperfecta, type IV	166220	AD
COL1A2	Ehlers-Danlos syndrome, arthrochalasia type, 2	617821	AD
COL1A2	Osteogenesis imperfecta, type II	166210	AD
COL1A2	Osteogenesis imperfecta, type III	259420	AD
COL1A2	Osteogenesis imperfecta, type IV	166220	AD
COL2A1	Achondrogenesis, type II or hypochondrogenesis	200610	AD
COL2A1	Avascular necrosis of the femoral head	608805	AD
COL2A1	Czech dysplasia	609162	AD
COL2A1	Epiphyseal dysplasia, multiple, with myopia and deafness	132450	AD
COL2A1	Kniest dysplasia	156550	AD
COL2A1	Legg-Calve-Perthes disease	150600	AD
COL2A1	Osteoarthritis with mild chondrodysplasia	604864	AD
COL2A1	Platyspondylic skeletal dysplasia, Torrance type	151210	AD
COL2A1	SED congenita	183900	AD
COL2A1	SMED Strudwick type	184250	AD
COL2A1	Spondyloepiphyseal dysplasia, Stanescu type	616583	AD
COL2A1	Spondyloperipheral dysplasia	271700	AD
COL2A1	Stickler sydrome, type I, nonsyndromic ocular	609508	AD
COL2A1	Stickler syndrome, type I	108300	AD
COL3A1	Ehlers-Danlos syndrome, vascular type	130050	AD
COL4A1	?Retinal arteries, tortuosity of	180000	AD
COL4A1	Angiopathy, hereditary, with nephropathy, aneurysms, and muscle cramps	611773	AD
COL4A1	Brain small vessel disease with or without ocular anomalies	175780	AD
COL4A1	Microangiopathy and leukoencephalopathy, pontine, autosomal dominant	618564	AD
COL4A2	Brain small vessel disease 2	614483	AD
COL4A3	Alport syndrome, autosomal dominant	104200	AD
COL4A3	Hematuria, benign familial	141200	AD
COL4A4	Hematuria, familial benign	141200	AD
COL4A3BP	Mental retardation, autosomal dominant 34	616351	AD
COL5A1	Ehlers-Danlos syndrome, classic type, 1	130000	AD
COL5A2	Ehlers-Danlos syndrome, classic type, 2	130010	AD
COL6A1	Bethlem myopathy 1	158810	AD, AR
COL6A1	Ullrich congenital muscular dystrophy 1	254090	AD, AR
COL6A2	Bethlem myopathy 1	158810	AD, AR
COL6A2	Ullrich congenital muscular dystrophy 1	254090	AD, AR
COL6A3	Bethlem myopathy 1	158810	AD, AR
COL6A3	Ullrich congenital muscular dystrophy 1	254090	AD, AR
COL7A1	EBD, Bart type	132000	AD
COL7A1	Epidermolysis bullosa dystrophica, AD	131750	AD
COL7A1	Epidermolysis bullosa pruriginosa	604129	AD, AR
COL7A1	Epidermolysis bullosa, pretibial	131850	AD, AR
COL7A1	Toenail dystrophy, isolated	607523	AD
COL7A1	Transient bullous of the newborn	131705	AD, AR
COL8A2	Corneal dystrophy, Fuchs endothelial, 1	136800	AD
COL8A2	Corneal dystrophy, posterior polymorphous 2	609140	AD
COL9A1	?Epiphyseal dysplasia, multiple, 6	614135	AD
COL9A2	Epiphyseal dysplasia, multiple, 2	600204	AD
COL9A3	Epiphyseal dysplasia, multiple, 3, with or without myopathy	600969	AD
COMP	Epiphyseal dysplasia, multiple, 1	132400	AD
COMP	Pseudoachondroplasia	177170	AD
CPA6	Epilepsy, familial temporal lobe, 5	614417	AD, AR
CPOX	Coproporphyria	121300	AD
CPOX	Harderoporphyria	121300	AD
CPT1C	?Spastic paraplegia 73, autosomal dominant	616282	AD
CRB1	Pigmented paravenous chorioretinal atrophy	172870	AD
CREBBP	Menke-Hennekam syndrome 1	618332	AD
CREBBP	Rubinstein-Taybi syndrome 1	180849	AD
CRELD1	Atrioventricular septal defect, partial, with heterotaxy syndrome	606217	AD
CRX	Cone-rod retinal dystrophy-2	120970	AD
CRX	Leber congenital amaurosis 7	613829	AD
CRYAA	Cataract 9, multiple types	604219	AD, AR
CRYAB	Cardiomyopathy, dilated, 1II	615184	AD
CRYAB	Cataract 16, multiple types	613763	AD, AR
CRYAB	Myopathy, myofibrillar, 2	608810	AD
CRYBA1	Cataract 10, multiple types	600881	AD
CRYBA2	?Cataract 42	115900	AD
CRYBB1	Cataract 17, multiple types	611544	AD, AR
CRYBB2	Cataract 3, multiple types	601547	AD
CRYBB3	Cataract 22	609741	AD, AR
CRYGB	Cataract 39, multiple types, autosomal dominant	615188	AD
CRYGC	Cataract 2, multiple types	604307	AD
CRYGD	Cataract 4, multiple types	115700	AD
CRYGS	Cataract 20, multiple types	116100	AD
CRYM	Deafness, autosomal dominant 40	616357	AD
CSF1R	Leukoencephalopathy, diffuse hereditary, with spheroids	221820	AD
CSNK1D	Advanced sleep-phase syndrome, familial, 2	615224	AD
CSNK2A1	Okur-Chung neurodevelopmental syndrome	617062	AD
CSRP3	?Cardiomyopathy, dilated, 1M	607482	AD
CSRP3	Cardiomyopathy, hypertrophic, 12	612124	AD
CST3	Cerebral amyloid angiopathy	105150	AD
CTBP1	Hypotonia, ataxia, developmental delay, and tooth enamel defect syndrome	617915	AD
CTCF	Mental retardation, autosomal dominant 21	615502	AD
CTLA4	Autoimmune lymphoproliferative syndrome, type V	616100	AD
CTNNA1	Macular dystrophy, patterned, 2	608970	AD
CTNNA3	Arrhythmogenic right ventricular dysplasia, familial, 13	615616	AD
CTNNB1	Exudative vitreoretinopathy 7	617572	AD
CTNNB1	Neurodevelopmental disorder with spastic diplegia and visual defects	615075	AD
CTNND1	Blepharocheilodontic syndrome 2	617681	AD
CTSB	Keratolytic winter erythema	148370	AD
CUL3	Pseudohypoaldosteronism, type IIE	614496	AD
CUX1	Global developmental delay with or without impaired intellectual development	618330	AD
CUX2	Epileptic encephalopathy, early infantile, 67	618141	AD
CXCR4	WHIM syndrome	193670	AD
CYCS	Thrombocytopenia 4	612004	AD
CYFIP2	Epileptic encephalopathy, early infantile, 65	618008	AD
CYLD	Brooke-Spiegler syndrome	605041	AD
CYLD	Cylindromatosis, familial	132700	AD
CYLD	Trichoepithelioma, multiple familial, 1	601606	AD
CYP11A1	Adrenal insufficiency, congenital, with 46XY sex reversal, partial or complete	613743	AD, AR
CYP11B1	Aldosteronism, glucocorticoid-remediable	103900	AD
CYP19A1	Aromatase excess syndrome	139300	AD
CYP2A6	Coumarin resistance	122700	AD
CYP2C9	Warfarin sensitivity	122700	AD
DAB1	Spinocerebellar ataxia 37	615945	AD
DACT1	?Townes-Brocks syndrome 2	617466	AD
DCAF8	?Giant axonal neuropathy 2, autosomal dominant	610100	AD
DCC	Mirror movements 1 and/or agenesis of the corpus callosum	157600	AD
DCHS1	Mitral valve prolapse 2	607829	AD
DCN	Corneal dystrophy, congenital stromal	610048	AD
DCTN1	Neuropathy, distal hereditary motor, type VIIB	607641	AD
DCTN1	Perry syndrome	168605	AD
DDR2	Warburg-Cinotti syndrome	618175	AD
DDX58	Singleton-Merten syndrome 2	616298	AD
DEAF1	Mental retardation, autosomal dominant 24	615828	AD
DEPDC5	Epilepsy, familial focal, with variable foci 1	604364	AD
DES	Cardiomyopathy, dilated, 1I	604765	AD
DES	Myopathy, myofibrillar, 1	601419	AD, AR
DES	Scapuloperoneal syndrome, neurogenic, Kaeser type	181400	AD
DHDDS	Developmental delay and seizures with or without movement abnormalities	617836	AD
DHTKD1	?Charcot-Marie-Tooth disease, axonal, type 2Q	615025	AD
DHX30	Neurodevelopmental disorder with severe motor impairment and absent language	617804	AD
DIABLO	Deafness, autosomal dominant 64	614152	AD
DIAPH1	Deafness, autosomal dominant 1	124900	AD
DIAPH3	Auditory neuropathy, autosomal dominant, 1	609129	AD
DICER1	Goiter, multinodular 1, with or without Sertoli-Leydig cell tumors	138800	AD
DICER1	Pleuropulmonary blastoma	601200	AD
DICER1	Rhabdomyosarcoma, embryonal, 2	180295	AD
DIP2B	Mental retardation, FRA12A type	136630	AD
DLL4	Adams-Oliver syndrome 6	616589	AD
DLX3	Amelogenesis imperfecta, type IV	104510	AD
DLX3	Trichodontoosseous syndrome	190320	AD
DLX4	?Orofacial cleft 15	616788	AD
DMPK	Myotonic dystrophy 1	160900	AD
DMXL2	?Deafness, autosomal dominant 71	617605	AD
DNA2	Progressive external ophthalmoplegia with mitochondrial DNA deletions, autosomal dominant 6	615156	AD
DNAJB6	Muscular dystrophy, limb-girdle, autosomal dominant 1	603511	AD
DNAJB11	Polycystic kidney disease 6 with or without polycystic liver disease	618061	AD
DNAJC5	Ceroid lipofuscinosis, neuronal, 4, Parry type	162350	AD
DNM1	Epileptic encephalopathy, early infantile, 31	616346	AD
DNM1L	Encephalopathy, lethal, due to defective mitochondrial peroxisomal fission 1	614388	AD, AR
DNM1L	Optic atrophy 5	610708	AD
DNM2	Myopathy, centronuclear 1	160150	AD
DNM2	Charcot-Marie-Tooth disease, axonal type 2M	606482	AD
DNM2	Charcot-Marie-Tooth disease, dominant intermediate B	606482	AD
DNMT1	Cerebellar ataxia, deafness, and narcolepsy, autosomal dominant	604121	AD
DNMT1	Neuropathy, hereditary sensory, type IE	614116	AD
DNMT3A	Tatton-Brown-Rahman syndrome	615879	AD
DPF2	Coffin-Siris syndrome 7	618027	AD
DPP6	Mental retardation, autosomal dominant 33	616311	AD
DSC2	Arrhythmogenic right ventricular dysplasia 11	610476	AD, AR
DSG1	Keratosis palmoplantaris striata I, AD	148700	AD
DSG2	Arrhythmogenic right ventricular dysplasia 10	610193	AD
DSP	Arrhythmogenic right ventricular dysplasia 8	607450	AD
DSP	Dilated cardiomyopathy with woolly hair, keratoderma, and tooth agenesis	615821	AD
DSP	Keratosis palmoplantaris striata II	612908	AD
DSPP	Deafness, autosomal dominant 39, with dentinogenesis	605594	AD
DSPP	Dentin dysplasia, type II	125420	AD
DSPP	Dentinogenesis imperfecta, Shields type II	125490	AD
DSPP	Dentinogenesis imperfecta, Shields type III	125500	AD
DSTYK	Congenital anomalies of kidney and urinary tract 1	610805	AD
DTNA	Left ventricular noncompaction 1, with or without congenital heart defects	604169	AD
DUSP6	Hypogonadotropic hypogonadism 19 with or without anosmia	615269	AD
DVL1	Robinow syndrome, autosomal dominant 2	616331	AD
DVL3	Robinow syndrome, autosomal dominant 3	616894	AD
DYNC1H1	Charcot-Marie-Tooth disease, axonal, type 20	614228	AD
DYNC1H1	Mental retardation, autosomal dominant 13	614563	AD
DYNC1H1	Spinal muscular atrophy, lower extremity-predominant 1, AD	158600	AD
DYRK1A	Mental retardation, autosomal dominant 7	614104	AD
DYRK1B	Abdominal obesity-metabolic syndrome 3	615812	AD
EBF3	Hypotonia, ataxia, and delayed development syndrome	617330	AD
ECE1	?Hirschsprung disease, cardiac defects, and autonomic dysfunction	613870	AD
EDAR	Ectodermal dysplasia 10A, hypohidrotic/hair/nail type, autosomal dominant	129490	AD
EDARADD	Ectodermal dysplasia 11A, hypohidrotic/hair/tooth type, autosomal dominant	614940	AD
EDN1	Question mark ears, isolated	612798	AD
EDN3	Central hypoventilation syndrome, congenital	209880	AD
EDN3	Waardenburg syndrome, type 4B	613265	AD, AR
EDNRA	Mandibulofacial dysostosis with alopecia	616367	AD
EDNRB	Waardenburg syndrome, type 4A	277580	AD, AR
EED	Cohen-Gibson syndrome	617561	AD
EEF1A2	Epileptic encephalopathy, early infantile, 33	616409	AD
EEF1A2	Mental retardation, autosomal dominant 38	616393	AD
EEF2	?Spinocerebellar ataxia 26	609306	AD
EFEMP1	Doyne honeycomb degeneration of retina	126600	AD
EFTUD2	Mandibulofacial dysostosis, Guion-Almeida type	610536	AD
EGLN1	Erythrocytosis, familial, 3	609820	AD
EGR2	Charcot-Marie-Tooth disease, type 1D	607678	AD
EGR2	Dejerine-Sottas disease	145900	AD, AR
EGR2	Neuropathy, congenital hypomyelinating, 1	605253	AD, AR
EHHADH	?Fanconi renotubular syndrome 3	615605	AD
EHMT1	Kleefstra syndrome 1	610253	AD
ELANE	Neutropenia, cyclic	162800	AD
ELANE	Neutropenia, severe congenital 1, autosomal dominant	202700	AD
ELN	Cutis laxa, autosomal dominant	123700	AD
ELN	Supravalvar aortic stenosis	185500	AD
ELOVL4	Spinocerebellar ataxia 34	133190	AD
ELOVL4	Stargardt disease 3	600110	AD
ELOVL5	Spinocerebellar ataxia 38	615957	AD
ELP4	?Aniridia 2	617141	AD
ENAM	Amelogenesis imperfecta, type IB	104500	AD
ENG	Telangiectasia, hereditary hemorrhagic, type 1	187300	AD
ENPP1	Cole disease	615522	AD
EP300	Menke-Hennekam syndrome 2	618333	AD
EP300	Rubinstein-Taybi syndrome 2	613684	AD
EPAS1	Erythrocytosis, familial, 4	611783	AD
EPB41	Elliptocytosis-1	611804	AD
EPB41L1	?Mental retardation, autosomal dominant 11	614257	AD
EPHA2	Cataract 6, multiple types	116600	AD
EPHB4	Capillary malformation-arteriovenous malformation 2	618196	AD
EPHB4	Lymphatic malformation 7	617300	AD
EPO	Erythrocytosis, familial, 5	617907	AD
ERBB4	Amyotrophic lateral sclerosis 19	615515	AD
ERCC6	Premature ovarian failure 11	616946	AD
ERF	Chitayat syndrome	617180	AD
ERF	Craniosynostosis 4	600775	AD
ERMARD	?Periventricular nodular heterotopia 6	615544	AD
ESR2	?Ovarian dysgenesis 8	618187	AD
ETV6	Thrombocytopenia 5	616216	AD
EVC	?Weyers acrofacial dysostosis	193530	AD
EVC2	Weyers acrofacial dysostosis	193530	AD
EXT1	Exostoses, multiple, type 1	133700	AD
EXT2	Exostoses, multiple, type 2	133701	AD
EYA1	?Otofaciocervical syndrome	166780	AD
EYA1	Anterior segment anomalies with or without cataract	602588	AD
EYA1	Branchiootic syndrome 1	602588	AD
EYA1	Branchiootorenal syndrome 1, with or without cataracts	113650	AD
EYA4	Cardiomyopathy, dilated, 1J	605362	AD
EYA4	Deafness, autosomal dominant 10	601316	AD
EZH2	Weaver syndrome	277590	AD
F11	Factor XI deficiency, autosomal dominant	612416	AD
F12	Angioedema, hereditary, type III	610618	AD
F2	Thrombophilia due to thrombin defect	188050	AD
F5	Thrombophilia due to activated protein C resistance	188055	AD
FAM111A	Gracile bone dysplasia	602361	AD
FAM111A	Kenny-Caffey syndrome, type 2	127000	AD
FAM111B	Poikiloderma, hereditary fibrosing, with tendon contractures, myopathy, and pulmonary fibrosis	615704	AD
FAM83H	Amelogenesis imperfecta, type IIIA	130900	AD
FAS	Autoimmune lymphoproliferative syndrome, type IA	601859	AD
FASLG	Autoimmune lymphoproliferative syndrome, type IB	601859	AD
FAT2	Spinocerebellar ataxia 45	617769	AD
FBLN1	Synpolydactyly, 3/3'4, associated with metacarpal and metatarsal synostoses	608180	AD
FBLN5	Cutis laxa, autosomal dominant 2	614434	AD
FBLN5	Neuropathy, hereditary, with or without age-related macular degeneration	608895	AD
FBN1	Acromicric dysplasia	102370	AD
FBN1	Ectopia lentis, familial	129600	AD
FBN1	Geleophysic dysplasia 2	614185	AD
FBN1	Marfan lipodystrophy syndrome	616914	AD
FBN1	Marfan syndrome	154700	AD
FBN1	MASS syndrome	604308	AD
FBN1	Stiff skin syndrome	184900	AD
FBN1	Weill-Marchesani syndrome 2, dominant	608328	AD
FBN2	Contractural arachnodactyly, congenital	121050	AD
FBN2	Macular degeneration, early-onset	616118	AD
FBXO11	Intellectual developmental disorder with dysmorphic facies and behavioral abnormalities	618089	AD
FBXO38	Neuronopathy, distal hereditary motor, type IID	615575	AD
FCGR2C	Thrombocytopenic purpura, autoimmune	188030	AD
FDPS	Porokeratosis 9, multiple types	616631	AD
FGA	Amyloidosis, familial visceral	105200	AD
FGA	Dysfibrinogenemia, congenital	616004	AD, AR
FGF10	Aplasia of lacrimal and salivary glands	180920	AD
FGF10	LADD syndrome	149730	AD
FGF12	Epileptic encephalopathy, early infantile, 47	617166	AD
FGF14	Spinocerebellar ataxia 27	609307	AD
FGF17	Hypogonadotropic hypogonadism 20 with or without anosmia	615270	AD
FGF23	Hypophosphatemic rickets, autosomal dominant	193100	AD
FGF8	Hypogonadotropic hypogonadism 6 with or without anosmia	612702	AD
FGF9	Multiple synostoses syndrome 3	612961	AD
FGFR1	Hartsfield syndrome	615465	AD
FGFR1	Hypogonadotropic hypogonadism 2 with or without anosmia	147950	AD
FGFR1	Jackson-Weiss syndrome	123150	AD
FGFR1	Osteoglophonic dysplasia	166250	AD
FGFR1	Pfeiffer syndrome	101600	AD
FGFR1	Trigonocephaly 1	190440	AD
FGFR2	Antley-Bixler syndrome without genital anomalies or disordered steroidogenesis	207410	AD
FGFR2	Apert syndrome	101200	AD
FGFR2	Beare-Stevenson cutis gyrata syndrome	123790	AD
FGFR2	Bent bone dysplasia syndrome	614592	AD
FGFR2	Craniofacial-skeletal-dermatologic dysplasia	101600	AD
FGFR2	Crouzon syndrome	123500	AD
FGFR2	Jackson-Weiss syndrome	123150	AD
FGFR2	LADD syndrome	149730	AD
FGFR2	Pfeiffer syndrome	101600	AD
FGFR2	Saethre-Chotzen syndrome	101400	AD
FGFR2	Scaphocephaly, maxillary retrusion, and mental retardation	609579	AD
FGFR3	Achondroplasia	100800	AD
FGFR3	CATSHL syndrome	610474	AD, AR
FGFR3	Crouzon syndrome with acanthosis nigricans	612247	AD
FGFR3	Hypochondroplasia	146000	AD
FGFR3	LADD syndrome	149730	AD
FGFR3	Muenke syndrome	602849	AD
FGFR3	SADDAN	616482	AD
FGFR3	Thanatophoric dysplasia, type I	187600	AD
FGFR3	Thanatophoric dysplasia, type II	187601	AD
FGG	Dysfibrinogenemia, congenital	616004	AD, AR
FGG	Hypodysfibrinogenemia	616004	AD, AR
FH	Leiomyomatosis and renal cell cancer	150800	AD
FIG4	Amyotrophic lateral sclerosis 11	612577	AD
FIGLA	Premature ovarian failure 6	612310	AD
FLCN	Birt-Hogg-Dube syndrome	135150	AD
FLCN	Pneumothorax, primary spontaneous	173600	AD
FLG	Ichthyosis vulgaris	146700	AD
FLI1	Bleeding disorder, platelet-type, 21	617443	AD
FLNB	Atelosteogenesis, type I	108720	AD
FLNB	Atelosteogenesis, type III	108721	AD
FLNB	Boomerang dysplasia	112310	AD
FLNB	Larsen syndrome	150250	AD
FLNC	Cardiomyopathy, familial hypertrophic, 26	617047	AD
FLNC	Cardiomyopathy, familial restrictive 5	617047	AD
FLNC	Myopathy, distal, 4	614065	AD
FLNC	Myopathy, myofibrillar, 5	609524	AD
FLRT3	Hypogonadotropic hypogonadism 21 with anosmia	615271	AD
FLT4	Lymphatic malformation 1	153100	AD
FN1	Glomerulopathy with fibronectin deposits 2	601894	AD
FN1	Plasma fibronectin deficiency	614101	AD
FN1	Spondylometaphyseal dysplasia, corner fracture type	184255	AD
FOXC1	Anterior segment dysgenesis 3, multiple subtypes	601631	AD
FOXC1	Axenfeld-Rieger syndrome, type 3	602482	AD
FOXC2	Lymphedema-distichiasis syndrome	153400	AD
FOXF1	Alveolar capillary dysplasia with misalignment of pulmonary veins	265380	AD
FOXG1	Rett syndrome, congenital variant	613454	AD
FOXL2	Blepharophimosis, epicanthus inversus, and ptosis	110100	AD
FOXL2	Premature ovarian failure 3	608996	AD
FOXP1	Mental retardation with language impairment and with or without autistic features	613670	AD
FOXP2	Speech-language disorder-1	602081	AD
FREM1	Trigonocephaly 2	614485	AD
FSCN2	Retinitis pigmentosa 30	607921	AD
FSHR	Ovarian hyperstimulation syndrome	608115	AD
FTH1	?Hemochromatosis, type 5	615517	AD
FTL	Hyperferritinemia-cataract syndrome	600886	AD
FTL	L-ferritin deficiency, dominant and recessive	615604	AD, AR
FTL	Neurodegeneration with brain iron accumulation 3	606159	AD
FUS	Amyotrophic lateral sclerosis 6, with or without frontotemporal dementia	608030	AD
FUS	Tremor, hereditary essential, 4	614782	AD
FXYD2	Hypomagnesemia 2, renal	154020	AD
FZD2	Omodysplasia 2	164745	AD
FZD4	Exudative vitreoretinopathy 1	133780	AD
GABBR2	Epileptic encephalopathy, early infantile, 59	617904	AD
GABBR2	Neurodevelopmental disorder with poor language and loss of hand skills	617903	AD
GABRA1	Epileptic encephalopathy, early infantile, 19	615744	AD
GABRB1	Epileptic encephalopathy, early infantile, 45	617153	AD
GABRB2	Epileptic encephalopathy, infantile or early childhood, 2	617829	AD
GABRB3	Epileptic encephalopathy, early infantile, 43	617113	AD
GABRG2	Epilepsy, generalized, with febrile seizures plus, type 3	611277	AD
GAL	?Epilepsy, familial temporal lobe, 8	616461	AD
GANAB	Polycystic kidney disease 3	600666	AD
GARS1	Charcot-Marie-Tooth disease, type 2D	601472	AD
GARS1	Neuropathy, distal hereditary motor, type VA	600794	AD
GATA2	Emberger syndrome	614038	AD
GATA2	Immunodeficiency 21	614172	AD
GATA3	Hypoparathyroidism, sensorineural deafness, and renal dysplasia	146255	AD
GATA4	?Testicular anomalies with or without congenital heart disease	615542	AD
GATA4	Atrial septal defect 2	607941	AD
GATA4	Atrioventricular septal defect 4	614430	AD
GATA4	Tetralogy of Fallot	187500	AD
GATA4	Ventricular septal defect 1	614429	AD
GATA5	Congenital heart defects, multiple types, 5	617912	AD
GATA6	Atrial septal defect 9	614475	AD
GATA6	Atrioventricular septal defect 5	614474	AD
GATA6	Pancreatic agenesis and congenital heart defects	600001	AD
GATA6	Persistent truncus arteriosus	217095	AD
GATA6	Tetralogy of Fallot	187500	AD
GATAD2B	Mental retardation, autosomal dominant 18	615074	AD
GCH1	Dystonia, DOPA-responsive, with or without hyperphenylalaninemia	128230	AD, AR
GCK	Diabetes mellitus, noninsulin-dependent, late onset	125853	AD
GCK	Diabetes mellitus, permanent neonatal	606176	AD
GCK	Hyperinsulinemic hypoglycemia, familial, 3	602485	AD
GCK	MODY, type II	125851	AD
GCM2	Hyperparathyroidism 4	617343	AD
GCM2	Hypoparathyroidism, familial isolated	146200	AD
GCNT2	Adult i phenotype without cataract	110800	AD
GDAP1	Charcot-Marie-Tooth disease, axonal, type 2K	607831	AD, AR
GDF1	Congenital heart defects, multiple types, 6	613854	AD
GDF2	Telangiectasia, hereditary hemorrhagic, type 5	615506	AD
GDF3	Klippel-Feil syndrome 3, autosomal dominant	613702	AD
GDF3	Microphthalmia with coloboma 6	613703	AD
GDF3	Microphthalmia, isolated 7	613704	AD
GDF5	Brachydactyly, type A1, C	615072	AD, AR
GDF5	Brachydactyly, type A2	112600	AD
GDF5	Brachydactyly, type C	113100	AD
GDF5	Multiple synostoses syndrome 2	610017	AD
GDF5	Symphalangism, proximal, 1B	615298	AD
GDF6	Klippel-Feil syndrome 1, autosomal dominant	118100	AD
GDF6	Microphthalmia, isolated 4	613094	AD
GDF6	Multiple synostoses syndrome 4	617898	AD
GDNF	Central hypoventilation syndrome	209880	AD
GFAP	Alexander disease	203450	AD
GFI1	?Neutropenia, nonimmune chronic idiopathic, of adults	607847	AD
GFI1	?Neutropenia, severe congenital 2, autosomal dominant	613107	AD
GFI1B	Bleeding disorder, platelet-type, 17	187900	AD, AR
GH1	Growth hormone deficiency, isolated, type II	173100	AD
GHR	Growth hormone insensitivity, partial	604271	AD
GHR	Increased responsiveness to growth hormone	604271	AD
GHSR	Growth hormone deficiency, isolated partial	615925	AD, AR
GJA1	Atrioventricular septal defect 3	600309	AD
GJA1	Erythrokeratodermia variabilis et progressiva 3	617525	AD
GJA1	Oculodentodigital dysplasia	164200	AD
GJA1	Palmoplantar keratoderma with congenital alopecia	104100	AD
GJA1	Syndactyly, type III	186100	AD
GJA3	Cataract 14, multiple types	601885	AD
GJA5	Atrial fibrillation, familial, 11	614049	AD
GJA8	Cataract 1, multiple types	116200	AD
GJB2	Bart-Pumphrey syndrome	149200	AD
GJB2	Deafness, autosomal dominant 3A	601544	AD
GJB2	Hystrix-like ichthyosis with deafness	602540	AD
GJB2	Keratitis-ichthyosis-deafness syndrome	148210	AD
GJB2	Keratoderma, palmoplantar, with deafness	148350	AD
GJB2	Vohwinkel syndrome	124500	AD
GJB3	Deafness, autosomal dominant 2B	612644	AD
GJB3	Erythrokeratodermia variabilis et progressiva 1	133200	AD, AR
GJB4	Erythrokeratodermia variabilis et progressiva 2	617524	AD
GJB6	Deafness, autosomal dominant 3B	612643	AD
GJB6	Ectodermal dysplasia 2, Clouston type	129500	AD
GJC2	Lymphatic malformation 3	613480	AD
GLI2	Culler-Jones syndrome	615849	AD
GLI2	Holoprosencephaly 9	610829	AD
GLI3	Greig cephalopolysyndactyly syndrome	175700	AD
GLI3	Pallister-Hall syndrome	146510	AD
GLI3	Polydactyly, postaxial, types A1 and B	174200	AD
GLI3	Polydactyly, preaxial, type IV	174700	AD
GLMN	Glomuvenous malformations	138000	AD
GLRA1	Hyperekplexia 1	149400	AD, AR
GLS	?Infantile cataract, skin abnormalities, glutamate excess, and impaired intellectual development	618339	AD
GLUD1	Hyperinsulinism-hyperammonemia syndrome	606762	AD
GMNN	Meier-Gorlin syndrome 6	616835	AD
GNA11	Hypocalcemia, autosomal dominant 2	615361	AD
GNA11	Hypocalciuric hypercalcemia, type II	145981	AD
GNAI2	Ventricular tachycardia, idiopathic	192605	AD
GNAI3	Auriculocondylar syndrome 1	602483	AD
GNAL	Dystonia 25	615073	AD
GNAO1	Epileptic encephalopathy, early infantile, 17	615473	AD
GNAO1	Neurodevelopmental disorder with involuntary movements	617493	AD
GNAS	Osseous heteroplasia, progressive	166350	AD
GNAS	Pseudohypoparathyroidism Ia	103580	AD
GNAS	Pseudohypoparathyroidism Ib	603233	AD
GNAS	Pseudohypoparathyroidism Ic	612462	AD
GNAS	Pseudopseudohypoparathyroidism	612463	AD
GNAS-AS1	Pseudohypoparathyroidism, type IB	603233	AD
GNAT1	Night blindness, congenital stationary, autosomal dominant 3	610444	AD
GNB1	Mental retardation, autosomal dominant 42	616973	AD
GNB4	Charcot-Marie-Tooth disease, dominant intermediate F	615185	AD
GNE	Sialuria	269921	AD
GP1BA	Bernard-Soulier syndrome, type A2	153670	AD
GP1BA	von Willebrand disease, platelet-type	177820	AD
GPD1L	Brugada syndrome 2	611777	AD
GREB1L	Renal hypodysplasia/aplasia 3	617805	AD
GREM2	Tooth agenesis, selective, 9	617275	AD
GRHL2	Corneal dystrophy, posterior polymorphous, 4	618031	AD
GRHL2	Deafness, autosomal dominant 28	608641	AD
GRHL3	Van der Woude syndrome 2	606713	AD
GRIA4	Neurodevelopmental disorder with or without seizures and gait abnormalities	617864	AD
GRM1	Spinocerebellar ataxia 44	617691	AD
GRIN1	Neurodevelopmental disorder with or without hyperkinetic movements and seizures, autosomal dominant	614254	AD
GRIN2A	Epilepsy, focal, with speech disorder and with or without mental retardation	245570	AD
GRIN2B	Epileptic encephalopathy, early infantile, 27	616139	AD
GRIN2B	Mental retardation, autosomal dominant 6	613970	AD
GRIN2D	Epileptic encephalopathy, early infantile, 46	617162	AD
GRN	Aphasia, primary progressive	607485	AD
GRN	Frontotemporal lobar degeneration with ubiquitin-positive inclusions	607485	AD
GSDME	Deafness, autosomal dominant 5	600994	AD
GSN	Amyloidosis, Finnish type	105120	AD
GUCA1A	Cone dystrophy-3	602093	AD
GUCA1B	Retinitis pigmentosa 48	613827	AD
GUCY2C	Diarrhea 6	614616	AD
GUCY2D	?Choroidal dystrophy, central areolar 1	215500	AD
GUCY2D	Cone-rod dystrophy 6	601777	AD
H19	Beckwith-Wiedemann syndrome	130650	AD
H19	Silver-Russell syndrome	180860	AD
H19	Wilms tumor 2	194071	AD, SMu
HARS	Charcot-Marie-Tooth disease, axonal, type 2W	616625	AD
HBA1	Erythrocytosis, 7	617981	AD
HBA1	Heinz body anemias, alpha	140700	AD
HBA1	Methemoglobinemia, alpha type	617973	AD
HBA1	Thalassemias, alpha	604131	AD
HBA2	Erythrocytosis 7	617981	AD
HBA2	Heinz body anemia	140700	AD
HBA2	Thalassemia, alpha-	604131	AD
HBB	Delta-beta thalassemia	141749	AD
HBB	Erythrocytosis 6	617980	AD
HBB	Heinz body anemia	140700	AD
HBB	Hereditary persistence of fetal hemoglobin	141749	AD
HBB	Methemoglobinemia, beta type	617971	AD
HBB	Thalassemia-beta, dominant inclusion-body	603902	AD
HBG1	Fetal hemoglobin quantitative trait locus 1	141749	AD
HBG2	Cyanosis, transient neonatal	613977	AD
HBG2	Fetal hemoglobin quantitative trait locus 1	141749	AD
HCN1	Epileptic encephalopathy, early infantile, 24	615871	AD
HCN4	Brugada syndrome 8	613123	AD
HCN4	Sick sinus syndrome 2	163800	AD
HCRT	?Narcolepsy 1	161400	AD
HECW2	Neurodevelopmental disorder with hypotonia, seizures, and absent language	617268	AD
HEPACAM	Megalencephalic leukoencephalopathy with subcortical cysts 2B, remitting, with or without mental retardation	613926	AD
HESX1	Growth hormone deficiency with pituitary anomalies	182230	AD, AR
H1-4	Rahman syndrome	617537	AD
HIVEP2	Mental retardation, autosomal dominant 43	616977	AD
HK1	Retinitis pigmentosa 79	617460	AD
HMBS	Porphyria, acute intermittent	176000	AD
HNF1A	Diabetes mellitus, insulin-dependent, 20	612520	AD
HNF1A	MODY, type III	600496	AD
HNF1A	Renal cell carcinoma	144700	AD
HNF1A	Diabetes mellitus, noninsulin-dependent, 2	125853	AD
HNF1B	Diabetes mellitus, noninsulin-dependent	125853	AD
HNF1B	Renal cysts and diabetes syndrome	137920	AD
HNF4A	Fanconi renotubular syndrome 4, with maturity-onset diabetes of the young	616026	AD
HNF4A	MODY, type I	125850	AD
HNRNPA1	?Inclusion body myopathy with early-onset Paget disease without frontotemporal dementia 3	615424	AD
HNRNPA1	Amyotrophic lateral sclerosis 20	615426	AD
HNRNPDL	Muscular dystrophy, limb-girdle, autosomal dominant 3	609115	AD
HNRNPK	Au-Kline syndrome	616580	AD
HNRNPU	Epileptic encephalopathy, early infantile, 54	617391	AD
HOMER2	?Deafness, autosomal dominant 68	616707	AD
HOXA11	Radioulnar synostosis with amegakaryocytic thrombocytopenia 1	605432	AD
HOXA13	Guttmacher syndrome	176305	AD
HOXA13	Hand-foot-uterus syndrome	140000	AD
HOXA2	Microtia with or without hearing impairment (AD)	612290	AD, AR
HOXD10	Charcot-Marie-Tooth disease, foot deformity of	192950	AD
HOXD10	Vertical talus, congenital	192950	AD
HOXD13	?Brachydactyly-syndactyly syndrome	610713	AD
HOXD13	Brachydactyly, type D	113200	AD
HOXD13	Brachydactyly, type E	113300	AD
HOXD13	Syndactyly, type V	186300	AD
HOXD13	Synpolydactyly 1	186000	AD
HPD	Hawkinsinuria	140350	AD
HR	Hypotrichosis 4	146550	AD
HRAS	Congenital myopathy with excess of muscle spindles	218040	AD
HRAS	Costello syndrome	218040	AD
HRG	Thrombophilia due to elevated HRG	613116	AD
HSD11B1	Cortisone reductase deficiency 2	614662	AD
HSF4	Cataract 5, multiple types	116800	AD
HSPA9	Anemia, sideroblastic, 4	182170	AD
HSPB1	Charcot-Marie-Tooth disease, axonal, type 2F	606595	AD
HSPB1	Neuropathy, distal hereditary motor, type IIB	608634	AD
HSPB3	?Neuronopathy, distal hereditary motor, type IIC	613376	AD
HSPB8	Charcot-Marie-Tooth disease, axonal, type 2L	608673	AD
HSPB8	Neuropathy, distal hereditary motor, type IIA	158590	AD
HSPD1	Spastic paraplegia 13, autosomal dominant	605280	AD
HTR1A	Periodic fever, menstrual cycle dependent	614674	AD
HTRA1	Cerebral arteriopathy, autosomal dominant, with subcortical infarcts and leukoencephalopathy, type 2	616779	AD
HTT	Huntington disease	143100	AD
IDH2	D-2-hydroxyglutaric aciduria 2	613657	AD
IFIH1	Aicardi-Goutieres syndrome 7	615846	AD
IFIH1	Singleton-Merten syndrome 1	182250	AD
IFITM5	Osteogenesis imperfecta, type V	610967	AD
IFNGR1	Immunodeficiency 27B, mycobacteriosis, AD	615978	AD
IGF1R	Insulin-like growth factor I, resistance to	270450	AD, AR
IGF2	Growth restriction, severe, with distinctive facies	616489	AD
IHH	Brachydactyly, type A1	112500	AD
IKBKB	Immunodeficiency 15A	618204	AD
IKZF1	Immunodeficiency, common variable, 13	616873	AD
IL17F	?Candidiasis, familial, 6, autosomal dominant	613956	AD
IL17RD	Hypogonadotropic hypogonadism 18 with or without anosmia	615267	AD, AR
IL31RA	?Amyloidosis, primary localized cutaneous, 2	613955	AD
IMPDH1	Leber congenital amaurosis 11	613837	AD
IMPDH1	Retinitis pigmentosa 10	180105	AD
IMPG1	Macular dystrophy, vitelliform, 4	616151	AD
IMPG2	Macular dystrophy, vitelliform, 5	616152	AD
INF2	Charcot-Marie-Tooth disease, dominant intermediate E	614455	AD
INF2	Glomerulosclerosis, focal segmental, 5	613237	AD
INS	Diabetes mellitus, insulin-dependent, 2	125852	AD
INS	Diabetes mellitus, permanent neonatal	606176	AD
INS	Hyperproinsulinemia	616214	AD
INS	Maturity-onset diabetes of the young, type 10	613370	AD
INSL3	Cryptorchidism	219050	AD
INSR	Diabetes mellitus, insulin-resistant, with acanthosis nigricans	610549	AD
INSR	Hyperinsulinemic hypoglycemia, familial, 5	609968	AD
IRF2BP2	?Immunodeficiency, common variable, 14	617765	AD
IRF2BPL	Neurodevelopmental disorder with regression, abnormal movements, loss of speech, and seizures	618088	AD
IRF6	Popliteal pterygium syndrome 1	119500	AD
IRF6	van der Woude syndrome	119300	AD
IRF8	Immunodeficiency 32A, mycobacteriosis, autosomal dominant	614893	AD
ITGA2	?Glycoprotein Ia deficiency	614200	AD
ITGA2B	Bleeding disorder, platelet-type, 16, autosomal dominant	187800	AD
ITGB3	Bleeding disorder, platelet-type, 16, autosomal dominant	187800	AD
ITGB4	Epidermolysis bullosa of hands and feet	131800	AD
ITM2B	?Retinal dystrophy with inner retinal dysfunction and ganglion cell abnormalities	616079	AD
ITM2B	Dementia, familial British	176500	AD
ITM2B	Dementia, familial Danish	117300	AD
ITPR1	Gillespie syndrome	206700	AD, AR
ITPR1	Spinocerebellar ataxia 15	606658	AD
ITPR1	Spinocerebellar ataxia 29, congenital nonprogressive	117360	AD
JAG1	?Deafness, congenital heart defects, and posterior embryotoxon	617992	AD
JAG1	Alagille syndrome 1	118450	AD
JAG1	Tetralogy of Fallot	187500	AD
JAK2	Thrombocythemia 3	614521	AD, SMu
JPH1	?Charcot-Marie-Tooth disease, axonal, autosomal dominant, type 2K	607831	AD, AR
JPH2	Cardiomyopathy, hypertrophic, 17	613873	AD
JPH3	Huntington disease-like 2	606438	AD
JUP	Arrhythmogenic right ventricular dysplasia 12	611528	AD
KANSL1	Koolen-De Vries syndrome	610443	AD
KAT6A	Mental retardation, autosomal dominant 32	616268	AD
KAT6B	Genitopatellar syndrome	606170	AD
KAT6B	SBBYSS syndrome	603736	AD
KBTBD13	Nemaline myopathy 6, autosomal dominant	609273	AD
KCNA1	Episodic ataxia/myokymia syndrome	160120	AD
KCNA2	Epileptic encephalopathy, early infantile, 32	616366	AD
KCNA5	Atrial fibrillation, familial, 7	612240	AD
KCNB1	Epileptic encephalopathy, early infantile, 26	616056	AD
KCNC1	Epilepsy, progressive myoclonic 7	616187	AD
KCNC3	Spinocerebellar ataxia 13	605259	AD
KCND3	Brugada syndrome 9	616399	AD
KCND3	Spinocerebellar ataxia 19	607346	AD
KCNE1	Long QT syndrome 5	613695	AD
KCNE2	Atrial fibrillation, familial, 4	611493	AD
KCNE2	Long QT syndrome 6	613693	AD
KCNE3	?Brugada syndrome 6	613119	AD
KCNH1	Temple-Baraitser syndrome	611816	AD
KCNH1	Zimmermann-Laband syndrome 1	135500	AD
KCNH2	Long QT syndrome 2	613688	AD
KCNH2	Short QT syndrome 1	609620	AD
KCNJ11	Diabetes mellitus, transient neonatal, 3	610582	AD
KCNJ11	Diabetes, permanent neonatal, with or without neurologic features	606176	AD
KCNJ11	Maturity-onset diabetes of the young, type 13	616329	AD
KCNJ13	Snowflake vitreoretinal degeneration	193230	AD
KCNJ2	Andersen syndrome	170390	AD
KCNJ2	Atrial fibrillation, familial, 9	613980	AD
KCNJ2	Short QT syndrome 3	609622	AD
KCNJ5	Hyperaldosteronism, familial, type III	613677	AD
KCNJ5	Long QT syndrome 13	613485	AD
KCNJ6	Keppen-Lubinsky syndrome	614098	AD
KCNK3	Pulmonary hypertension, primary, 4	615344	AD
KCNK4	Facial dysmorphism, hypertrichosis, epilepsy, intellectual/developmental delay, and gingival overgrowth syndrome	618381	AD
KCNMA1	Paroxysmal nonkinesigenic dyskinesia, 3, with or without generalized epilepsy	609446	AD
KCNN4	Dehydrated hereditary stomatocytosis 2	616689	AD
KCNQ1	Atrial fibrillation, familial, 3	607554	AD
KCNQ1	Long QT syndrome 1	192500	AD
KCNQ1	Short QT syndrome 2	609621	AD
KCNQ1OT1	Beckwith-Wiedemann syndrome	130650	AD
KCNQ2	Epileptic encephalopathy, early infantile, 7	613720	AD
KCNQ2	Myokymia	121200	AD
KCNQ2	Seizures, benign neonatal, 1	121200	AD
KCNQ3	Seizures, benign neonatal, 2	121201	AD
KCNQ4	Deafness, autosomal dominant 2A	600101	AD
KCNQ5	Mental retardation, autosomal dominant 46	617601	AD
KCNT1	Epilepsy, nocturnal frontal lobe, 5	615005	AD
KCNT1	Epileptic encephalopathy, early infantile, 14	614959	AD
KCTD1	Scalp-ear-nipple syndrome	181270	AD
KCNT2	?Epileptic encephalopathy, early infantile, 57	617771	AD
KCTD17	Dystonia 26, myoclonic	616398	AD
KDF1	?Ectodermal dysplasia 12, hypohidrotic/hair/tooth/nail type	617337	AD
KDM1A	Cleft palate, psychomotor retardation, and distinctive facial features	616728	AD
KIDINS220	Spastic paraplegia, intellectual disability, nystagmus, and obesity	617296	AD
KIF11	Microcephaly with or without chorioretinopathy, lymphedema, or mental retardation	152950	AD
KIF1A	Mental retardation, autosomal dominant 9	614255	AD
KIF1B	?Charcot-Marie-Tooth disease, type 2A1	118210	AD
KIF1B	Pheochromocytoma	171300	AD
KIF21A	Fibrosis of extraocular muscles, congenital	135700	AD
KIF22	Spondyloepimetaphyseal dysplasia with joint laxity, type 2	603546	AD
KIF2A	Cortical dysplasia, complex, with other brain malformations 3	615411	AD
KIF5A	Myoclonus, intractable, neonatal	617235	AD
KIF5A	Spastic paraplegia 10, autosomal dominant	604187	AD
KIF5C	Cortical dysplasia, complex, with other brain malformations 2	615282	AD
KISS1R	?Precocious puberty, central, 1	176400	AD
KIT	Gastrointestinal stromal tumor, familial	606764	AD, IC
KIT	Leukemia, acute myeloid	601626	AD
KIT	Mast cell disease	154800	AD
KIT	Piebaldism	172800	AD
KITLG	Deafness, autosomal dominant 69, unilateral or asymmetric	616697	AD
KITLG	Hyperpigmentation with or without hypopigmentation	145250	AD
KLF1	Blood group--Lutheran inhibitor	111150	AD
KLF1	Dyserythropoietic anemia, congenital, type IV	613673	AD
KLF11	Maturity-onset diabetes of the young, type VII	610508	AD
KLHL10	Spermatogenic failure 11	615081	AD
KLHL24	Epidermolysis bullosa simplex, generalized, with scarring and hair loss	617294	AD
KLHL3	Pseudohypoaldosteronism, type IID	614495	AD, AR
KLHL7	Retinitis pigmentosa 42	612943	AD
KMT2A	Leukemia, myeloid/lymphoid or mixed-lineage	159555	AD
KMT2A	Wiedemann-Steiner syndrome	605130	AD
KMT2B	Dystonia 28, childhood-onset	617284	AD
KMT2C	Kleefstra syndrome 2	617768	AD
KMT2D	Kabuki syndrome 1	147920	AD
KMT5B	Mental retardation, autosomal dominant 51	617788	AD
KRAS	Cardiofaciocutaneous syndrome 2	615278	AD
KRAS	Noonan syndrome 3	609942	AD
KRAS	RAS-associated autoimmune leukoproliferative disorder	614470	AD
KRIT1	Cerebral cavernous malformations-1	116860	AD
KRT1	Epidermolytic hyperkeratosis	113800	AD, AR
KRT1	Ichthyosis histrix, Curth-Macklin type	146590	AD
KRT1	Ichthyosis, cyclic, with epidermolytic hyperkeratosis	607602	AD
KRT1	Keratosis palmoplantaris striata III	607654	AD
KRT1	Palmoplantar keratoderma, epidermolytic	144200	AD
KRT1	Palmoplantar keratoderma, nonepidermolytic	600962	AD
KRT6A	Pachyonychia congenita 3	615726	AD
KRT6B	Pachyonychia congenita 4	615728	AD
KRT10	Epidermolytic hyperkeratosis	113800	AD, AR
KRT10	Ichthyosis with confetti	609165	AD
KRT10	Ichthyosis, cyclic, with epidermolytic hyperkeratosis	607602	AD
KRT12	Meesmann corneal dystrophy	122100	AD
KRT13	White sponge nevus 2	615785	AD
KRT14	Dermatopathia pigmentosa reticularis	125595	AD
KRT14	Epidermolysis bullosa simplex, Dowling-Meara type	131760	AD
KRT14	Epidermolysis bullosa simplex, Koebner type	131900	AD
KRT14	Epidermolysis bullosa simplex, Weber-Cockayne type	131800	AD
KRT14	Naegeli-Franceschetti-Jadassohn syndrome	161000	AD
KRT16	Pachyonychia congenita 1	167200	AD
KRT16	Palmoplantar keratoderma, nonepidermolytic, focal	613000	AD
KRT17	Pachyonychia congenita 2	167210	AD
KRT17	Steatocystoma multiplex	184500	AD
KRT2	Ichthyosis bullosa of Siemens	146800	AD
KRT3	Meesmann corneal dystrophy	122100	AD
KRT4	White sponge nevus 1	193900	AD
KRT5	Dowling-Degos disease 1	179850	AD
KRT5	Epidermolysis bullosa simplex, Dowling-Meara type	131760	AD
KRT5	Epidermolysis bullosa simplex, Koebner type	131900	AD
KRT5	Epidermolysis bullosa simplex, Weber-Cockayne type	131800	AD
KRT5	Epidermolysis bullosa simplex-MCR	609352	AD
KRT5	Epidermolysis bullosa simplex-MP	131960	AD
KRT6C	Palmoplantar keratoderma, nonepidermolytic, focal or diffuse	615735	AD
KRT71	?Hypotrichosis 13	615896	AD
KRT74	?Hypotrichosis 3	613981	AD
KRT74	Woolly hair, autosomal dominant	194300	AD
KRT81	Monilethrix	158000	AD
KRT83	Monilethrix	158000	AD
KRT86	Monilethrix	158000	AD
KRT9	Palmoplantar keratoderma, epidermolytic	144200	AD
LAMA4	Cardiomyopathy, dilated, 1JJ	615235	AD
LAMB3	Amelogenesis imperfecta, type IA	104530	AD
LBR	?Reynolds syndrome	613471	AD
LBR	Pelger-Huet anomaly	169400	AD
LDB3	Cardiomyopathy, dilated, 1C, with or without LVNC	601493	AD
LDB3	Cardiomyopathy, hypertrophic, 24	601493	AD
LDB3	Left ventricular noncompaction 3	601493	AD
LDB3	Myopathy, myofibrillar, 4	609452	AD
LDLR	Hypercholesterolemia, familial	143890	AD
LEMD3	Buschke-Ollendorff syndrome	166700	AD
LGI1	Epilepsy, familial temporal lobe, 1	600512	AD
LHCGR	Precocious puberty, male	176410	AD
LHX4	Pituitary hormone deficiency, combined, 4	262700	AD
LITAF	Charcot-Marie-Tooth disease, type 1C	601098	AD
LMBR1	Hypoplastic or aplastic tibia with polydactyly	188740	AD
LMBR1	Laurin-Sandrow syndrome	135750	AD
LMBR1	Polydactyly, preaxial type II	174500	AD
LMBR1	Syndactyly, type IV	186200	AD
LMBR1	Triphalangeal thumb, type I	174500	AD
LMBR1	Triphalangeal thumb-polysyndactyly syndrome	174500	AD
LMNA	Cardiomyopathy, dilated, 1A	115200	AD
LMNA	Emery-Dreifuss muscular dystrophy 2, AD	181350	AD
LMNA	Heart-hand syndrome, Slovenian type	610140	AD
LMNA	Hutchinson-Gilford progeria	176670	AD, AR
LMNA	Lipodystrophy, familial partial, type 2	151660	AD
LMNA	Malouf syndrome	212112	AD
LMNA	Muscular dystrophy, congenital	613205	AD
LMNB1	Leukodystrophy, adult-onset, autosomal dominant	169500	AD
LMX1B	Nail-patella syndrome	161200	AD
LOR	Vohwinkel syndrome with ichthyosis	604117	AD
LOX	Aortic aneurysm, familial thoracic 10	617168	AD
LPL	Combined hyperlipidemia, familial	144250	AD
LPP	Leukemia, acute myeloid	601626	AD
LRP4	Sclerosteosis 2	614305	AD, AR
LRP5	Exudative vitreoretinopathy 4	601813	AD, AR
LRP5	Hyperostosis, endosteal	144750	AD
LRP5	Osteopetrosis, autosomal dominant 1	607634	AD
LRP5	Osteosclerosis	144750	AD
LRP5	Polycystic liver disease 4 with or without kidney cysts	617875	AD
LRP5	van Buchem disease, type 2	607636	AD
LRP6	Tooth agenesis, selective, 7	616724	AD
LRRC8A	?Agammaglobulinemia 5	613506	AD
LRSAM1	Charcot-Marie-Tooth disease, axonal, type 2P	614436	AD, AR
LTBP3	Geleophysic dysplasia 3	617809	AD
LYZ	Amyloidosis, renal	105200	AD
LZTR1	Noonan syndrome 10	616564	AD
MAB21L2	Microphthalmia/coloboma and skeletal dysplasia syndrome	615877	AD, AR
MACF1	Lissencephaly 9 with complex brainstem malformation	618325	AD
MAF	Ayme-Gripp syndrome	601088	AD
MAF	Cataract 21, multiple types	610202	AD
MAFA	Insulinomatosis and diabetes mellitus	147630	AD
MAFB	Duane retraction syndrome 3	617041	AD
MAFB	Multicentric carpotarsal osteolysis syndrome	166300	AD
MAGEL2	Schaaf-Yang syndrome	615547	AD
MAP2K1	Cardiofaciocutaneous syndrome 3	615279	AD
MAP2K2	Cardiofaciocutaneous syndrome 4	615280	AD
MAP3K1	46XY sex reversal 6	613762	AD
MAP3K7	Cardiospondylocarpofacial syndrome	157800	AD
MAP3K7	Frontometaphyseal dysplasia 2	617137	AD
MAPKAPK3	?Macular dystrophy, patterned, 3	617111	AD
MAPRE2	Symmetric circumferential skin creases, congenital, 2	616734	AD
MAPT	Dementia, frontotemporal, with or without parkinsonism	600274	AD
MAPT	Pick disease	172700	AD
MAPT	Supranuclear palsy, progressive	601104	AD
MARS	Charcot-Marie-Tooth disease, axonal, type 2U	616280	AD
MAST1	Mega-corpus-callosum syndrome with cerebellar hypoplasia and cortical malformations	618273	AD
MAT1A	Hypermethioninemia, persistent, autosomal dominant, due to methionine adenosyltransferase I/III deficiency	250850	AD, AR
MATN3	Epiphyseal dysplasia, multiple, 5	607078	AD
MATR3	Amyotrophic lateral sclerosis 21	606070	AD
MBD5	Mental retardation, autosomal dominant 1	156200	AD
MC4R	Obesity, autosomal dominant	618406	AD, AR, Mu
MCM2	?Deafness, autosomal dominant 70	616968	AD
MCM6	Lactase persistence/nonpersistence	223100	AD
MECOM	Radioulnar synostosis with amegakaryocytic thrombocytopenia 2	616738	AD
MED13L	Mental retardation and distinctive facial features with or without cardiac defects	616789	AD
MED13L	Transposition of the great arteries, dextro-looped 1	608808	AD
MEF2C	Chromosome 5q14.3 deletion syndrome	613443	AD
MEF2C	Mental retardation, stereotypic movements, epilepsy, and/or cerebral malformations	613443	AD
MEFV	Familial Mediterranean fever, AD	134610	AD
MEIS2	Cleft palate, cardiac defects, and mental retardation	600987	AD
MEN1	Multiple endocrine neoplasia 1	131100	AD
MFAP5	Aortic aneurysm, familial thoracic 9	616166	AD
MFN2	Charcot-Marie-Tooth disease, axonal, type 2A2A	609260	AD
MFN2	Hereditary motor and sensory neuropathy VIA	601152	AD
MIB1	Left ventricular noncompaction 7	615092	AD
MIP	Cataract 15, multiple types	615274	AD
MIR17HG	Feingold syndrome 2	614326	AD
MIR184	EDICT syndrome	614303	AD
MIR204	?Retinal dystrophy and iris coloboma with or without cataract	616722	AD
MIR96	Deafness, autosomal dominant 50	613074	AD
MITF	Tietz albinism-deafness syndrome	103500	AD
MITF	Waardenburg syndrome, type 2A	193510	AD
MKRN3	Precocious puberty, central, 2	615346	AD
MLF1	Leukemia, acute myeloid	601626	AD
MLH1	Colorectal cancer, hereditary nonpolyposis, type 2	609310	AD
MLH1	Muir-Torre syndrome	158320	AD
MLLT10	Leukemia, acute myeloid	601626	AD
MME	?Spinocerebellar ataxia 43	617018	AD
MME	Charcot-Marie-Tooth disease, axonal, type 2T	617017	AD, AR
MMP13	Metaphyseal anadysplasia 1	602111	AD
MMP13	Spondyloepimetaphyseal dysplasia, Missouri type	602111	AD
MMP19	Cavitary optic disc anomalies	611543	AD
MN1	Meningioma	607174	AD
MNX1	Currarino syndrome	176450	AD
MOG	?Narcolepsy 7	614250	AD
MORC2	Charcot-Marie-Tooth disease, axonal, type 2Z	616688	AD
MPL	Thrombocythemia 2	601977	AD, SMu
MPZ	Charcot-Marie-Tooth disease, dominant intermediate D	607791	AD
MPZ	Charcot-Marie-Tooth disease, type 1B	118200	AD
MPZ	Charcot-Marie-Tooth disease, type 2I	607677	AD
MPZ	Charcot-Marie-Tooth disease, type 2J	607736	AD
MPZ	Dejerine-Sottas disease	145900	AD, AR
MPZ	Neuropathy, congenital hypomyelinating	605253	AD, AR
MPZ	Roussy-Levy syndrome	180800	AD
MSH2	Colorectal cancer, hereditary nonpolyposis, type 1	120435	AD
MSH2	Muir-Torre syndrome	158320	AD
MSH6	Colorectal cancer, hereditary nonpolyposis, type 5	614350	AD
MSR1	Barrett esophagus/esophageal adenocarcinoma	614266	AD
MSTO1	Myopathy, mitochondrial, and ataxia	617675	AD
MSX1	Ectodermal dysplasia 3, Witkop type	189500	AD
MSX1	Orofacial cleft 5	608874	AD
MSX1	Tooth agenesis, selective, 1, with or without orofacial cleft	106600	AD
MSX2	Craniosynostosis 2	604757	AD
MSX2	Parietal foramina 1	168500	AD
MSX2	Parietal foramina with cleidocranial dysplasia	168550	AD
MTAP	Diaphyseal medullary stenosis with malignant fibrous histiocytoma	112250	AD
MTOR	Smith-Kingsmore syndrome	616638	AD
MUC1	Medullary cystic kidney disease 1	174000	AD
MVD	Porokeratosis 7, multiple types	614714	AD
MVK	Porokeratosis 3, multiple types	175900	AD
MYBPC1	Arthrogryposis, distal, type 1B	614335	AD
MYBPC3	Cardiomyopathy, dilated, 1MM	615396	AD
MYBPC3	Cardiomyopathy, hypertrophic, 4	115197	AD
MYBPC3	Left ventricular noncompaction 10	615396	AD
MYCN	Feingold syndrome 1	164280	AD
MYH11	Aortic aneurysm, familial thoracic 4	132900	AD
MYH14	?Peripheral neuropathy, myopathy, hoarseness, and hearing loss	614369	AD
MYH14	Deafness, autosomal dominant 4A	600652	AD
MYH2	Proximal myopathy and ophthalmoplegia	605637	AD, AR
MYH3	Arthrogryposis, distal, type 2A	193700	AD
MYH3	Arthrogryposis, distal, type 2B	601680	AD
MYH3	Arthrogryposis, distal, type 8	178110	AD
MYH6	Atrial septal defect 3	614089	AD
MYH6	Cardiomyopathy, dilated, 1EE	613252	AD
MYH6	Cardiomyopathy, hypertrophic, 14	613251	AD
MYH7	Cardiomyopathy, dilated, 1S	613426	AD
MYH7	Cardiomyopathy, hypertrophic, 1	192600	AD
MYH7	Laing distal myopathy	160500	AD
MYH7	Left ventricular noncompaction 5	613426	AD
MYH7	Myopathy, myosin storage, autosomal dominant	608358	AD
MYH7	Scapuloperoneal syndrome, myopathic type	181430	AD
MYH8	Carney complex variant	608837	AD
MYH8	Trismus-pseudocamptodactyly syndrome	158300	AD
MYH9	Deafness, autosomal dominant 17	603622	AD
MYH9	Macrothrombocytopenia and granulocyte inclusions with or without nephritis or sensorineural hearing loss	155100	AD
MYL2	Cardiomyopathy, hypertrophic, 10	608758	AD
MYL3	Cardiomyopathy, hypertrophic, 8	608751	AD
MYL4	?Atrial fibrillation, familial, 18	617280	AD
MYLK	Aortic aneurysm, familial thoracic 7	613780	AD
MYO6	Deafness, autosomal dominant 22, with/out hypertrophic cardiomyopathy	606346	AD
MYO7A	Deafness, autosomal dominant 11	601317	AD
MYOC	Glaucoma 1A, primary open angle	137750	AD
MYOT	Myopathy, myofibrillar, 3	609200	AD
MYOT	Myopathy, spheroid body	182920	AD
MYOZ2	Cardiomyopathy, hypertrophic, 16	613838	AD
MYPN	Cardiomyopathy, dilated, 1KK	615248	AD
MYPN	Cardiomyopathy, familial restrictive, 4	615248	AD
MYPN	Cardiomyopathy, hypertrophic, 22	615248	AD
MYRF	Cardiac-urogenital syndrome	618280	AD
MYRF	Encephalitis/encephalopathy, mild, with reversible myelin vacuolization	618113	AD
MYT1L	Mental retardation, autosomal dominant 39	616521	AD
NAA15	Mental retardation, autosomal dominant 50	617787	AD
NACC1	Neurodevelopmental disorder with epilepsy, cataracts, feeding difficulties, and delayed brain myelination	617393	AD
NAGLU	?Charcot-Marie-Tooth disease, axonal, type 2V	616491	AD
NALCN	Congenital contractures of the limbs and face, hypotonia, and developmental delay	616266	AD
NANOS1	Spermatogenic failure 12	615413	AD
NCSTN	Acne inversa, familial, 1	142690	AD
NDN	Prader-Willi syndrome	176270	AD
NEDD4L	Periventricular nodular heterotopia 7	617201	AD
NEFH	Charcot-Marie-Tooth disease, axonal, type 2CC	616924	AD
NEFL	Charcot-Marie-Tooth disease, dominant intermediate G	617882	AD
NEFL	Charcot-Marie-Tooth disease, type 1F	607734	AD, AR
NEFL	Charcot-Marie-Tooth disease, type 2E	607684	AD
NEUROD1	Maturity-onset diabetes of the young 6	606394	AD
NEUROD2	Epileptic encephalopathy, early infantile, 72	618374	AD
NEXN	Cardiomyopathy, dilated, 1CC	613122	AD
NEXN	Cardiomyopathy, hypertrophic, 20	613876	AD
NF1	Leukemia, juvenile myelomonocytic	607785	AD, SMu
NF1	Neurofibromatosis, familial spinal	162210	AD
NF1	Neurofibromatosis, type 1	162200	AD
NF1	Neurofibromatosis-Noonan syndrome	601321	AD
NF1	Watson syndrome	193520	AD
NF2	Neurofibromatosis, type 2	101000	AD
NFE2L2	Immunodeficiency, developmental delay, and hypohomocysteinemia	617744	AD
NFIA	Brain malformations with or without urinary tract defects	613735	AD
NFIB	Macrocephaly, acquired, with impaired intellectual development	618286	AD
NFIX	Marshall-Smith syndrome	602535	AD
NFIX	Sotos syndrome 2	614753	AD
NFKB1	Immunodeficiency, common variable, 12	616576	AD
NFKB2	Immunodeficiency, common variable, 10	615577	AD
NFKBIA	Ectodermal dysplasia and immunodeficiency 2	612132	AD
NIPA1	Spastic paraplegia 6, autosomal dominant	600363	AD
NIPBL	Cornelia de Lange syndrome 1	122470	AD
NKX2-1	Chorea, hereditary benign	118700	AD
NKX2-1	Choreoathetosis, hypothyroidism, and neonatal respiratory distress	610978	AD
NKX2-5	Atrial septal defect 7, with or without AV conduction defects	108900	AD
NKX2-5	Conotruncal heart malformations, variable	217095	AD
NKX2-5	Hypoplastic left heart syndrome 2	614435	AD
NKX2-5	Hypothyroidism, congenital nongoitrous, 5	225250	AD
NKX2-5	Tetralogy of Fallot	187500	AD
NKX2-5	Ventricular septal defect 3	614432	AD
NLRC4	?Familial cold autoinflammatory syndrome 4	616115	AD
NLRC4	Autoinflammation with infantile enterocolitis	616050	AD
NLRP1	Autoinflammation with arthritis and dyskeratosis	617388	AD, AR
NLRP1	Palmoplantar carcinoma, multiple self-healing	615225	AD
NLRP12	Familial cold autoinflammatory syndrome 2	611762	AD
NLRP3	CINCA syndrome	607115	AD
NLRP3	Deafness, autosomal dominant 34, with or without inflammation	617772	AD
NLRP3	Familial cold-induced inflammatory syndrome 1	120100	AD
NLRP3	Keratoendothelitis fugax hereditaria	148200	AD
NLRP3	Muckle-Wells syndrome	191900	AD
NME1	Neuroblastoma	256700	AD, IC
NOBOX	Premature ovarian failure 5	611548	AD
NOD2	Blau syndrome	186580	AD
NODAL	Heterotaxy, visceral, 5	270100	AD
NOG	Brachydactyly, type B2	611377	AD
NOG	Multiple synostoses syndrome 1	186500	AD
NOG	Stapes ankylosis with broad thumb and toes	184460	AD
NOG	Symphalangism, proximal, 1A	185800	AD
NOG	Tarsal-carpal coalition syndrome	186570	AD
NOL3	?Myoclonus, familial, 1	614937	AD
NOP56	Spinocerebellar ataxia 36	614153	AD
NOTCH1	Adams-Oliver syndrome 5	616028	AD
NOTCH1	Aortic valve disease 1	109730	AD
NOTCH2	Alagille syndrome 2	610205	AD
NOTCH2	Hajdu-Cheney syndrome	102500	AD
NOTCH3	?Myofibromatosis, infantile 2	615293	AD
NOTCH3	Cerebral arteriopathy with subcortical infarcts and leukoencephalopathy 1	125310	AD
NOTCH3	Lateral meningocele syndrome	130720	AD
NPPA	Atrial fibrillation, familial, 6	612201	AD
NPR2	Epiphyseal chondrodysplasia, Miura type	615923	AD
NPR2	Short stature with nonspecific skeletal abnormalities	616255	AD
NPRL2	Epilepsy, familial focal, with variable foci 2	617116	AD
NPRL3	Epilepsy, familial focal, with variable foci 3	617118	AD
NR0B2	Obesity, mild, early-onset	601665	AD, AR, Mu
NR2E3	Retinitis pigmentosa 37	611131	AD, AR
NR2F1	Bosch-Boonstra-Schaaf optic atrophy syndrome	615722	AD
NR2F2	Congenital heart defects, multiple types, 4	615779	AD
NR3C1	Glucocorticoid resistance	615962	AD
NR3C2	Hypertension, early-onset, autosomal dominant, with exacerbation in pregnancy	605115	AD
NR3C2	Pseudohypoaldosteronism type I, autosomal dominant	177735	AD
NR5A1	46, XX sex reversal 4	617480	AD
NR5A1	46XY sex reversal 3	612965	AD
NR5A1	Adrenocortical insufficiency	612964	AD
NR5A1	Premature ovarian failure 7	612964	AD
NR5A1	Spermatogenic failure 8	613957	AD
NRAS	Noonan syndrome 6	613224	AD
NRIP1	?Congenital anomalies of kidney and urinary tract 3	618270	AD
NRL	Retinitis pigmentosa 27	613750	AD
NSD1	Leukemia, acute myeloid	601626	AD
NSD1	Sotos syndrome 1	117550	AD
NSMF	Hypogonadotropic hypogonadism 9 with or without anosmia	614838	AD
NTF4	Glaucoma 1, open angle, 1O	613100	AD
NTN1	Mirror movements 4	618264	AD
NTRK1	Medullary thyroid carcinoma, familial	155240	AD
NTRK2	Epileptic encephalopathy, early infantile, 58	617830	AD
NTRK2	Obesity, hyperphagia, and developmental delay	613886	AD
NUS1	Mental retardation, autosomal dominant 55, with seizures	617831	AD
OPA1	Optic atrophy 1	165500	AD
OPA1	Optic atrophy plus syndrome	125250	AD
OPA3	Optic atrophy 3 with cataract	165300	AD
OPLAH	5-oxoprolinase deficiency	260005	AD, AR
OPN1SW	Colorblindness, tritan	190900	AD
OPTN	Amyotrophic lateral sclerosis 12	613435	AD
OPTN	Glaucoma 1, open angle, E	137760	AD
ORAI1	Myopathy, tubular aggregate, 2	615883	AD
OSBPL2	Deafness, autosomal dominant 67	616340	AD
OSMR	Amyloidosis, primary localized cutaneous, 1	105250	AD
OTX2	Microphthalmia, syndromic 5	610125	AD
OTX2	Pituitary hormone deficiency, combined, 6	613986	AD
OTX2	Retinal dystrophy, early-onset, with or without pituitary dysfunction	610125	AD
OVOL2	Corneal dystrophy, posterior polymorphous, 1	122000	AD
P2RX2	Deafness, autosomal dominant 41	608224	AD
P4HA2	Myopia 25, autosomal dominant	617238	AD
P4HB	Cole-Carpenter syndrome 1	112240	AD
PABPN1	Oculopharyngeal muscular dystrophy	164300	AD
PACS1	Schuurs-Hoeijmakers syndrome	615009	AD
PACS2	Epileptic encephalopathy, early infantile, 66	618067	AD
PAFAH1B1	Lissencephaly 1	607432	AD
PAFAH1B1	Subcortical laminar heterotopia	607432	AD
PAK1	Intellectual developmental disorder with macrocephaly, seizures, and speech delay	618158	AD
PARN	Pulmonary fibrosis and/or bone marrow failure, telomere-related, 4	616371	AD
PAX2	Glomerulosclerosis, focal segmental, 7	616002	AD
PAX2	Papillorenal syndrome	120330	AD
PAX3	Craniofacial-deafness-hand syndrome	122880	AD
PAX3	Waardenburg syndrome, type 1	193500	AD
PAX3	Waardenburg syndrome, type 3	148820	AD, AR
PAX4	Diabetes mellitus, type 2	125853	AD
PAX4	Maturity-onset diabetes of the young, type IX	612225	AD
PAX6	?Coloboma of optic nerve	120430	AD
PAX6	?Coloboma, ocular	120200	AD
PAX6	?Morning glory disc anomaly	120430	AD
PAX6	Aniridia	106210	AD
PAX6	Anterior segment dysgenesis 5, multiple subtypes	604229	AD
PAX6	Cataract with late-onset corneal dystrophy	106210	AD
PAX6	Foveal hypoplasia 1	136520	AD
PAX6	Keratitis	148190	AD
PAX6	Optic nerve hypoplasia	165550	AD
PAX8	Hypothyroidism, congenital, due to thyroid dysgenesis or hypoplasia	218700	AD
PAX9	Tooth agenesis, selective, 3	604625	AD
PBX1	Congenital anomalies of kidney and urinary tract syndrome with or without hearing loss, abnormal ears, or developmental delay	617641	AD
PCSK9	Hypercholesterolemia, familial, 3	603776	AD
PDCD10	Cerebral cavernous malformations 3	603285	AD
PDE1C	?Deafness, autosomal dominant 74	618140	AD
PDE10A	Striatal degeneration, autosomal dominant	616922	AD
PDE11A	Pigmented nodular adrenocortical disease, primary, 2	610475	AD
PDE3A	Hypertension and brachydactyly syndrome	112410	AD
PDE4D	Acrodysostosis 2, with or without hormone resistance	614613	AD
PDE6B	Night blindness, congenital stationary, autosomal dominant 2	163500	AD
PDE6H	Achromatopsia 6	610024	AD, AR
PDE6H	Retinal cone dystrophy 3	610024	AD, AR
PDE8B	Pigmented nodular adrenocortical disease, primary, 3	614190	AD
PDE8B	Striatal degeneration, autosomal dominant	609161	AD
PDGFB	Basal ganglia calcification, idiopathic, 5	615483	AD
PDGFB	Meningioma, SIS-related	607174	AD
PDGFRB	Basal ganglia calcification, idiopathic, 4	615007	AD
PDGFRB	Kosaki overgrowth syndrome	616592	AD
PDGFRB	Myeloproliferative disorder with eosinophilia	131440	AD
PDGFRB	Myofibromatosis, infantile, 1	228550	AD
PDGFRB	Premature aging syndrome, Penttinen type	601812	AD
PDX1	MODY, type IV	606392	AD
PDYN	Spinocerebellar ataxia 23	610245	AD
PER2	Advanced sleep phase syndrome, familial, 1	604348	AD
PER3	?Advanced sleep phase syndrome, familial, 3	616882	AD
PEX6	Peroxisome biogenesis disorder 4B	614863	AD
PHACTR1	Epileptic encephalopathy, early infantile, 70	618298	AD
PHIP	Developmental delay, intellectual disability, obesity, and dysmorphic features	617991	AD
PHOX2B	Central hypoventilation syndrome, congenital, with or without Hirschsprung disease	209880	AD
PHOX2B	Neuroblastoma with Hirschsprung disease	613013	AD
PIEZO1	Dehydrated hereditary stomatocytosis with or without pseudohyperkalemia and/or perinatal edema	194380	AD
PIEZO2	?Marden-Walker syndrome	248700	AD
PIEZO2	Arthrogryposis, distal, type 3	114300	AD
PIEZO2	Arthrogryposis, distal, type 5	108145	AD
PIGT	?Paroxysmal nocturnal hemoglobinuria 2	615399	AD, SMu
PIK3CD	Immunodeficiency 14	615513	AD
PIK3R1	Immunodeficiency 36	616005	AD
PIK3R1	SHORT syndrome	269880	AD
PIK3R2	Megalencephaly-polymicrogyria-polydactyly-hydrocephalus syndrome 1	603387	AD
PIKFYVE	Corneal fleck dystrophy	121850	AD
PITPNM3	Cone-rod dystrophy 5	600977	AD
PITX1	Clubfoot, congenital, with or without deficiency of long bones and/or mirror-image polydactyly	119800	AD
PITX1	Liebenberg syndrome	186550	AD
PITX2	Anterior segment dysgenesis 4	137600	AD
PITX2	Axenfeld-Rieger syndrome, type 1	180500	AD
PITX2	Ring dermoid of cornea	180550	AD
PITX3	Anterior segment dysgenesis 1, multiple subtypes	107250	AD
PITX3	Cataract 11, multiple types	610623	AD
PKD1	Polycystic kidney disease 1	173900	AD
PKD2	Polycystic kidney disease 2	613095	AD
PKLR	Adenosine triphosphate, elevated, of erythrocytes	102900	AD
PKP2	Arrhythmogenic right ventricular dysplasia 9	609040	AD
PLAU	Quebec platelet disorder	601709	AD
PLCB4	Auriculocondylar syndrome 2	614669	AD, AR
PLCD1	Nail disorder, nonsyndromic congenital, 3, (leukonychia)	151600	AD, AR
PLCG2	Autoinflammation, antibody deficiency, and immune dysregulation syndrome	614878	AD
PLCG2	Familial cold autoinflammatory syndrome 3	614468	AD
PLD3	?Spinocerebellar ataxia 46	617770	AD
PLEC	Epidermolysis bullosa simplex, Ogna type	131950	AD
PLEKHM1	Osteopetrosis, autosomal dominant 3	618107	AD
PLIN1	Lipodystrophy, familial partial, type 4	613877	AD
PLN	Cardiomyopathy, dilated, 1P	609909	AD
PLN	Cardiomyopathy, hypertrophic, 18	613874	AD
PMP2	Charcot-Marie-Tooth disease, demyelinating, type 1G	618279	AD
PMP22	?Neuropathy, inflammatory demyelinating	139393	?AD
PMP22	Charcot-Marie-Tooth disease, type 1A	118220	AD
PMP22	Charcot-Marie-Tooth disease, type 1E	118300	AD
PMP22	Dejerine-Sottas disease	145900	AD, AR
PMP22	Neuropathy, recurrent, with pressure palsies	162500	AD
PMP22	Roussy-Levy syndrome	180800	AD
PMS2	Colorectal cancer, hereditary nonpolyposis, type 4	614337	AD
PMVK	Porokeratosis 1, multiple types	175800	AD
PNKD	Paroxysmal nonkinesigenic dyskinesia 1	118800	AD
POFUT1	Dowling-Degos disease 2	615327	AD
POGLUT1	Dowling-Degos disease 4	615696	AD
POGZ	White-Sutton syndrome	616364	AD
POLD1	Mandibular hypoplasia, deafness, progeroid features, and lipodystrophy syndrome	615381	AD
POLG	Progressive external ophthalmoplegia, autosomal dominant 1	157640	AD
POLG2	Progressive external ophthalmoplegia with mitochondrial DNA deletions, autosomal dominant 4	610131	AD
POLR1A	Acrofacial dysostosis, Cincinnati type	616462	AD
POLR1D	Treacher Collins syndrome 2	613717	AD, AR
POMP	Proteasome-associated autoinflammatory syndrome 2	618048	AD
POU1F1	Pituitary hormone deficiency, combined, 1	613038	AD, AR
POU4F3	Deafness, autosomal dominant 15	602459	AD
PPP2CA	Neurodevelopmental disorder and language delay with or without structural brain abnormalities	618354	AD
PPARG	Lipodystrophy, familial partial, type 3	604367	AD
PPARG	Obesity, severe	601665	AD, AR, Mu
PPM1D	Intellectual developmental disorder with gastrointestinal difficulties and high pain threshold	617450	AD
PPOX	Porphyria variegata	176200	AD
PPP1CB	Noonan syndrome-like disorder with loose anagen hair 2	617506	AD
PPP2R1A	Mental retardation, autosomal dominant 36	616362	AD
PPP2R2B	Spinocerebellar ataxia 12	604326	AD
PPP2R5D	Mental retardation, autosomal dominant 35	616355	AD
PPP3CA	Arthrogryposis, cleft palate, craniosynostosis, and impaired intellectual development	618265	AD
PPP3CA	Epileptic encephalopathy, infantile or early childhood, 1	617711	AD
PRDM16	Cardiomyopathy, dilated, 1LL	615373	AD
PRDM16	Left ventricular noncompaction 8	615373	AD
PRDM6	Patent ductus arteriosus 3	617039	AD
PRIMPOL	Myopia 22, autosomal dominant	615420	AD
PRKAG2	Cardiomyopathy, hypertrophic 6	600858	AD
PRKAG2	Glycogen storage disease of heart, lethal congenital	261740	AD
PRKAG2	Wolff-Parkinson-White syndrome	194200	AD
PRKAR1A	Acrodysostosis 1, with or without hormone resistance	101800	AD
PRKAR1A	Carney complex, type 1	160980	AD
PRKAR1A	Myxoma, intracardiac	255960	AD
PRKAR1A	Pigmented nodular adrenocortical disease, primary, 1	610489	AD
PRKCG	Spinocerebellar ataxia 14	605361	AD
PRKCSH	Polycystic liver disease 1	174050	AD
PRKD1	Congenital heart defects and ectodermal dysplasia	617364	AD
PRKG1	Aortic aneurysm, familial thoracic 8	615436	AD
PRLR	?Hyperprolactinemia	615555	AD
PRLR	Multiple fibroadenomas of the breast	615554	AD
PRNP	Cerebral amyloid angiopathy, PRNP-related	137440	AD
PRNP	Creutzfeldt-Jakob disease	123400	AD
PRNP	Gerstmann-Straussler disease	137440	AD
PRNP	Huntington disease-like 1	603218	AD
PRNP	Insomnia, fatal familial	600072	AD
PRNP	Prion disease with protracted course	606688	AD
PROC	Thrombophilia due to protein C deficiency, autosomal dominant	176860	AD
PROK2	Hypogonadotropic hypogonadism 4 with or without anosmia	610628	AD
PROKR2	Hypogonadotropic hypogonadism 3 with or without anosmia	244200	AD
PROM1	Cone-rod dystrophy 12	612657	AD, AR
PROM1	Macular dystrophy, retinal, 2	608051	AD
PROM1	Stargardt disease 4	603786	AD
PROS1	Thrombophilia due to protein S deficiency, autosomal dominant	612336	AD
PRPF3	Retinitis pigmentosa 18	601414	AD
PRPF31	Retinitis pigmentosa 11	600138	AD
PRPF4	Retinitis pigmentosa 70	615922	AD
PRPF6	Retinitis pigmentosa 60	613983	AD
PRPF8	Retinitis pigmentosa 13	600059	AD
PRPH2	Choroidal dystrophy, central areolar 2	613105	AD
PRPH2	Leber congenital amaurosis 18	608133	AD, AR
PRPH2	Macular dystrophy, patterned, 1	169150	AD
PRPH2	Macular dystrophy, vitelliform, 3	608161	AD
PRPH2	Retinitis pigmentosa 7 and digenic form	608133	AD, AR
PRPH2	Retinitis punctata albescens	136880	AD, AR
PRRT2	Convulsions, familial infantile, with paroxysmal choreoathetosis	602066	AD
PRRT2	Episodic kinesigenic dyskinesia 1	128200	AD
PRRT2	Seizures, benign familial infantile, 2	605751	AD
PRRX1	Agnathia-otocephaly complex	202650	AD, AR
PRSS1	Pancreatitis, hereditary	167800	AD
PRX	Dejerine-Sottas disease	145900	AD, AR
PSEN1	Acne inversa, familial, 3	613737	AD
PSEN1	Alzheimer disease, type 3	607822	AD
PSEN1	Alzheimer disease, type 3, with spastic paraparesis and apraxia	607822	AD
PSEN1	Alzheimer disease, type 3, with spastic paraparesis and unusual plaques	607822	AD
PSEN1	Cardiomyopathy, dilated, 1U	613694	AD
PSEN1	Dementia, frontotemporal	600274	AD
PSEN1	Pick disease	172700	AD
PSEN2	Alzheimer disease-4	606889	AD
PSEN2	Cardiomyopathy, dilated, 1V	613697	AD
PSENEN	Acne inversa, familial, 2, with or without Dowling-Degos disease	613736	AD
PSMD12	Stankiewicz-Isidor syndrome	617516	AD
PSTPIP1	Pyogenic sterile arthritis, pyoderma gangrenosum, and acne	604416	AD
PTCH1	Basal cell nevus syndrome	109400	AD
PTCH1	Holoprosencephaly 7	610828	AD
PTCH2	Basal cell nevus syndrome	109400	AD
PTDSS1	Lenz-Majewski hyperostotic dwarfism	151050	AD
PTEN	Cowden syndrome 1	158350	AD
PTEN	Lhermitte-Duclos syndrome	158350	AD
PTEN	Macrocephaly/autism syndrome	605309	AD
PTH	Hypoparathyroidism, autosomal dominant	146200	AD
PTH1R	Failure of tooth eruption, primary	125350	AD
PTH1R	Metaphyseal chondrodysplasia, Murk Jansen type	156400	AD
PTHLH	Brachydactyly, type E2	613382	AD
PTPN11	LEOPARD syndrome 1	151100	AD
PTPN11	Metachondromatosis	156250	AD
PTPN11	Noonan syndrome 1	163950	AD
PTPRQ	Deafness, autosomal dominant 73	617663	AD
PUF60	Verheij syndrome	615583	AD
PUM1	Spinocerebellar ataxia 47	617931	AD
PURA	Mental retardation, autosomal dominant 31	616158	AD
QRICH1	Ververi-Brady syndrome	617982	AD
RAB7A	Charcot-Marie-Tooth disease, type 2B	600882	AD
RAB11B	Neurodevelopmental disorder with ataxic gait, absent speech, and decreased cortical white matter	617807	AD
RAC1	Mental retardation, autosomal dominant 48	617751	AD
RAD21	Cornelia de Lange syndrome 4	614701	AD
RAD51	?Fanconi anemia, complementation group R	617244	AD
RAD51	Mirror movements 2	614508	AD
RAF1	Cardiomyopathy, dilated, 1NN	615916	AD
RAF1	LEOPARD syndrome 2	611554	AD
RAF1	Noonan syndrome 5	611553	AD
RAI1	Smith-Magenis syndrome	182290	AD, IC
RARB	Microphthalmia, syndromic 12	615524	AD, AR
RASA1	Capillary malformation-arteriovenous malformation 1	608354	AD
RAX2	?Macular degeneration, age-related, 6	613757	AD
RAX2	Cone-rod dystrophy 11	610381	AD
RB1	Retinoblastoma	180200	AD, SMu
RB1	Retinoblastoma, trilateral	180200	AD, SMu
RBM20	Cardiomyopathy, dilated, 1DD	613172	AD
RBP4	Microphthalmia, isolated, with coloboma 10	616428	AD
RBPJ	Adams-Oliver syndrome 3	614814	AD
RDH5	Fundus albipunctatus	136880	AD, AR
RDH12	Leber congenital amaurosis 13	612712	AD, AR
REEP1	?Neuronopathy, distal hereditary motor, type VB	614751	AD
REEP1	Spastic paraplegia 31, autosomal dominant	610250	AD
REEP2	?Spastic paraplegia 72, autosomal dominant	615625	AD, AR
RELA	?Mucocutaneous ulceration, chronic	618287	AD
REN	Hyperuricemic nephropathy, familial juvenile 2	613092	AD
RERE	Neurodevelopmental disorder with or without anomalies of the brain, eye, or heart	616975	AD
REST	Fibromatosis, gingival, 5	617626	AD
RET	Central hypoventilation syndrome, congenital	209880	AD
RET	Medullary thyroid carcinoma	155240	AD
RET	Multiple endocrine neoplasia IIA	171400	AD
RET	Multiple endocrine neoplasia IIB	162300	AD
RET	Pheochromocytoma	171300	AD
RGR	Retinitis pigmentosa 44	613769	AD
RHAG	Anemia, hemolytic, Rh-null, regulator type	268150	AD
RHAG	Overhydrated hereditary stomatocytosis	185000	AD
RHBDF2	Tylosis with esophageal cancer	148500	AD
RHO	Night blindness, congenital stationary, autosomal dominant 1	610445	AD
RHO	Retinitis pigmentosa 4, autosomal dominant or recessive	613731	AD, AR
RHO	Retinitis punctata albescens	136880	AD, AR
RHOBTB2	Epileptic encephalopathy, early infantile, 64	618004	AD
RIMS1	Cone-rod dystrophy 7	603649	AD
RIT1	Noonan syndrome 8	615355	AD
RLBP1	Fundus albipunctatus	136880	AD, AR
RLBP1	Retinitis punctata albescens	136880	AD, AR
RNASEL	Prostate cancer 1	601518	AD
RNF125	Tenorio syndrome	616260	AD
RNF13	Epileptic encephalopathy, early infantile, 73	618379	AD
RNF170	Ataxia, sensory, 1, autosomal dominant	608984	AD
RNF43	Sessile serrated polyposis cancer syndrome	617108	AD
ROBO2	Vesicoureteral reflux 2	610878	AD
ROR2	Brachydactyly, type B1	113000	AD
RORA	Intellectual developmental disorder with or without epilepsy or cerebellar ataxia	618060	AD
RP1	Retinitis pigmentosa 1	180100	AD, AR
RP1L1	Occult macular dystrophy	613587	AD
RP9	?Retinitis pigmentosa 9	180104	AD
RPL11	Diamond-Blackfan anemia 7	612562	AD
RPL15	?Diamond-Blackfan anemia 12	615550	AD
RPL18	?Diamond-Blackfan anemia 18	618310	AD
RPL21	Hypotrichosis 12	615885	AD
RPL26	?Diamond-Blackfan anemia 11	614900	AD
RPL27	?Diamond-Blackfan anemia 16	617408	AD
RPL35A	Diamond-Blackfan anemia 5	612528	AD
RPL5	Diamond-Blackfan anemia 6	612561	AD
RPS10	Diamond-Blackfan anemia 9	613308	AD
RPS15A	?Diamond-Blackfan anemia 20	618313	AD
RPS17	Diamond-Blackfan anemia 4	612527	AD
RPS19	Diamond-Blackfan anemia 1	105650	AD
RPS23	Brachycephaly, trichomegaly, and developmental delay	617412	AD
RPS24	Diamond-blackfan anemia 3	610629	AD
RPS26	Diamond-Blackfan anemia 10	613309	AD
RPS27	?Diamond-Blackfan anemia 17	617409	AD
RPS28	Diamond Blackfan anemia 15 with mandibulofacial dysostosis	606164	AD
RPS29	Diamond-Blackfan anemia 13	615909	AD
RPS7	Diamond-Blackfan anemia 8	612563	AD
RPSA	Asplenia, isolated congenital	271400	AD
RRM2B	Progressive external ophthalmoplegia with mitochondrial DNA deletions, autosomal dominant 5	613077	AD
RTEL1	Dyskeratosis congenita, autosomal dominant 4	615190	AD, AR
RTEL1	Pulmonary fibrosis and/or bone marrow failure, telomere-related, 3	616373	AD
RTN2	Spastic paraplegia 12, autosomal dominant	604805	AD
RUNX1	Leukemia, acute myeloid	601626	AD
RUNX1	Platelet disorder, familial, with associated myeloid malignancy	601399	AD
RUNX2	Cleidocranial dysplasia	119600	AD
RUNX2	Metaphyseal dysplasia with maxillary hypoplasia with or without brachydactyly	156510	AD
RYR1	Central core disease	117000	AD, AR
RYR1	King-Denborough syndrome	145600	AD
RYR1	Neuromuscular disease, congenital, with uniform type 1 fiber	117000	AD, AR
RYR2	Arrhythmogenic right ventricular dysplasia 2	600996	AD
RYR2	Ventricular tachycardia, catecholaminergic polymorphic, 1	604772	AD
SALL1	Townes-Brocks syndrome 1	107480	AD
SALL4	Duane-radial ray syndrome	607323	AD
SALL4	IVIC syndrome	147750	AD
SAMD9	MIRAGE syndrome	617053	AD
SAMD9L	Ataxia-pancytopenia syndrome	159550	AD
SAMD12	Epilepsy, familial adult myoclonic, 1	601068	AD
SAMHD1	?Chilblain lupus 2	614415	AD
SASH1	Dyschromatosis universalis hereditaria 1	127500	AD
SATB2	Glass syndrome	612313	AD
SCN10A	Episodic pain syndrome, familial, 2	615551	AD
SCN11A	Episodic pain syndrome, familial, 3	615552	AD
SCN11A	Neuropathy, hereditary sensory and autonomic, type VII	615548	AD
SCN1A	Epilepsy, generalized, with febrile seizures plus, type 2	604403	AD
SCN1A	Epileptic encephalopathy, early infantile, 6 (Dravet syndrome)	607208	AD
SCN1A	Febrile seizures, familial, 3A	604403	AD
SCN1A	Migraine, familial hemiplegic, 3	609634	AD
SCN1B	Atrial fibrillation, familial, 13	615377	AD
SCN1B	Brugada syndrome 5	612838	AD
SCN1B	Cardiac conduction defect, nonspecific	612838	AD
SCN1B	Epilepsy, generalized, with febrile seizures plus, type 1	604233	AD
SCN2A	Epileptic encephalopathy, early infantile, 11	613721	AD
SCN2A	Seizures, benign familial infantile, 3	607745	AD
SCN2B	Atrial fibrillation, familial, 14	615378	AD
SCN3A	Epilepsy, familial focal, with variable foci 4	617935	AD
SCN3A	Epileptic encephalopathy, early infantile, 62	617938	AD
SCN3B	Atrial fibrillation, familial, 16	613120	AD
SCN3B	Brugada syndrome 7	613120	AD
SCN4A	Hyperkalemic periodic paralysis, type 2	170500	AD
SCN4A	Hypokalemic periodic paralysis, type 2	613345	AD
SCN4A	Myotonia congenita, atypical, acetazolamide-responsive	608390	AD
SCN4A	Paramyotonia congenita	168300	AD
SCN4B	Atrial fibrillation, familial, 17	611819	AD
SCN4B	Long QT syndrome-10	611819	AD
SCN5A	Atrial fibrillation, familial, 10	614022	AD
SCN5A	Brugada syndrome 1	601144	AD
SCN5A	Cardiomyopathy, dilated, 1E	601154	AD
SCN5A	Heart block, nonprogressive	113900	AD
SCN5A	Heart block, progressive, type IA	113900	AD
SCN5A	Long QT syndrome-3	603830	AD
SCN5A	Ventricular fibrillation, familial, 1	603829	AD
SCN8A	?Myoclonus, familial, 2	618364	AD
SCN8A	?Cognitive impairment with or without cerebellar ataxia	614306	AD
SCN8A	Epileptic encephalopathy, early infantile, 13	614558	AD
SCN8A	Seizures, benign familial infantile, 5	617080	AD
SCN9A	Epilepsy, generalized, with febrile seizures plus, type 7	613863	AD
SCN9A	Erythermalgia, primary	133020	AD
SCN9A	Febrile seizures, familial, 3B	613863	AD
SCN9A	Paroxysmal extreme pain disorder	167400	AD
SCN9A	Small fiber neuropathy	133020	AD
SCNN1A	?Liddle syndrome 3	618126	AD
SCNN1A	Bronchiectasis with or without elevated sweat chloride 2	613021	AD
SCNN1B	Bronchiectasis with or without elevated sweat chloride 1	211400	AD
SCNN1B	Liddle syndrome	177200	AD
SCNN1G	Bronchiectasis with or without elevated sweat chloride 3	613071	AD
SCNN1G	Liddle syndrome 2	618114	AD
SCO2	Myopia 6	608908	AD
SDHA	Paragangliomas 5	614165	AD
SDHAF2	Paragangliomas 2	601650	AD
SDHB	Gastrointestinal stromal tumor	606764	AD, IC
SDHB	Paraganglioma and gastric stromal sarcoma	606864	AD
SDHB	Paragangliomas 4	115310	AD
SDHB	Pheochromocytoma	171300	AD
SDHC	Gastrointestinal stromal tumor	606764	AD, IC
SDHC	Paraganglioma and gastric stromal sarcoma	606864	AD
SDHC	Paragangliomas 3	605373	AD
SDHD	Paraganglioma and gastric stromal sarcoma	606864	AD
SDHD	Paragangliomas 1, with or without deafness	168000	AD
SDHD	Pheochromocytoma	171300	AD
SEC23B	?Cowden syndrome 7	616858	AD
SEC61A1	Hyperuricemic nephropathy, familial juvenile, 4	617056	AD
SEC63	Polycystic liver disease 2	617004	AD
SELENON	Myopathy, congenital, with fiber-type disproportion	255310	AD, AR
SEMA3E	?CHARGE syndrome	214800	AD
SEMA4A	Retinitis pigmentosa 35	610282	AD, AR
SEPTIN12	Spermatogenic failure 10	614822	AD
SEPTIN9	Amyotrophy, hereditary neuralgic	162100	AD
SERPINA6	Corticosteroid-binding globulin deficiency	611489	AD, AR
SERPINC1	Thrombophilia due to antithrombin III deficiency	613118	AD, AR
SERPIND1	Thrombophilia due to heparin cofactor II deficiency	612356	AD
SERPING1	Angioedema, hereditary, types I and II	106100	AD
SERPING1	Complement component 4, partial deficiency of	120790	AD
SERPINI1	Encephalopathy, familial, with neuroserpin inclusion bodies	604218	AD
SET	Mental retardation, autosomal dominant 58	618106	AD
SETBP1	Mental retardation, autosomal dominant 29	616078	AD
SETBP1	Schinzel-Giedion midface retraction syndrome	269150	AD
SETD2	Luscan-Lumish syndrome	616831	AD
SETD5	Mental retardation, autosomal dominant 23	615761	AD
SETX	Amyotrophic lateral sclerosis 4, juvenile	602433	AD
SF3B4	Acrofacial dysostosis 1, Nager type	154400	AD
SFTPA2	Pulmonary fibrosis, idiopathic	178500	AD
SFTPC	Surfactant metabolism dysfunction, pulmonary, 2	610913	AD
SGCE	Dystonia-11, myoclonic	159900	AD
SH3BP2	Cherubism	118400	AD
SH3GL1	Leukemia, acute myeloid	601626	AD
SH3TC2	Mononeuropathy of the median nerve, mild	613353	AD
SHANK3	Phelan-McDermid syndrome	606232	AD
SHH	Holoprosencephaly 3	142945	AD
SHH	Microphthalmia with coloboma 5	611638	AD
SHH	Schizencephaly	269160	AD
SHH	Single median maxillary central incisor	147250	AD
SHOC2	Noonan-like syndrome with loose anagen hair	607721	AD
SIK1	Epileptic encephalopathy, early infantile, 30	616341	AD
SIM1	Obesity, severe	601665	AD, AR, Mu
SIN3A	Witteveen-Kolk syndrome	613406	AD
SIX1	Branchiootic syndrome 3	608389	AD
SIX1	Deafness, autosomal dominant 23	605192	AD
SIX3	Holoprosencephaly 2	157170	AD
SIX3	Schizencephaly	269160	AD
SIX5	Branchiootorenal syndrome 2	610896	AD
SKI	Shprintzen-Goldberg syndrome	182212	AD
SLC16A1	Erythrocyte lactate transporter defect	245340	AD
SLC16A1	Hyperinsulinemic hypoglycemia, familial, 7	610021	AD
SLC16A1	Monocarboxylate transporter 1 deficiency	616095	AD, AR
SLC16A12	Cataract 47, juvenile, with microcornea	612018	AD
SLC17A8	Deafness, autosomal dominant 25	605583	AD
SLC17A9	Porokeratosis 8, disseminated superficial actinic type	616063	AD
SLC1A2	Epileptic encephalopathy, early infantile, 41	617105	AD
SLC1A3	Episodic ataxia, type 6	612656	AD
SLC20A2	Basal ganglia calcification, idiopathic, 1	213600	AD
SLC25A24	Fontaine progeroid syndrome	612289	AD
SLC25A4	Mitochondrial DNA depletion syndrome 12A (cardiomyopathic type) AD	617184	AD
SLC25A4	Progressive external ophthalmoplegia with mitochondrial DNA deletions, autosomal dominant 2	609283	AD
SLC26A8	Spermatogenic failure 3	606766	AD
SLC2A1	Dystonia 9	601042	AD
SLC2A1	GLUT1 deficiency syndrome 1, infantile onset, severe	606777	AD, AR
SLC2A1	GLUT1 deficiency syndrome 2, childhood onset	612126	AD
SLC2A1	Stomatin-deficient cryohydrocytosis with neurologic defects	608885	AD
SLC2A9	Hypouricemia, renal, 2	612076	AD, AR
SLC30A2	Zinc deficiency, transient neonatal	608118	AD
SLC33A1	Spastic paraplegia 42, autosomal dominant	612539	AD
SLC34A1	Nephrolithiasis/osteoporosis, hypophosphatemic, 1	612286	AD
SLC36A2	Hyperglycinuria	138500	AD
SLC39A14	?Hyperostosis cranalis interna	144755	AD
SLC39A5	Myopia 24, autosomal dominant	615946	AD
SLC3A1	Cystinuria	220100	AD, AR
SLC40A1	Hemochromatosis, type 4	606069	AD
SLC44A4	?Deafness, autosomal dominant 72	617606	AD
SLC4A1	Cryohydrocytosis	185020	AD
SLC4A1	Ovalocytosis, SA type	166900	AD
SLC4A1	Renal tubular acidosis, distal, AD	179800	AD
SLC4A1	Spherocytosis, type 4	612653	AD
SLC52A1	Riboflavin deficiency	615026	AD
SLC5A2	Renal glucosuria	233100	AD, AR
SLC5A7	Neuronopathy, distal hereditary motor, type VIIA	158580	AD
SLC6A1	Myoclonic-atonic epilepsy	616421	AD
SLC6A19	Hyperglycinuria	138500	AD
SLC6A2	?Orthostatic intolerance	604715	AD
SLC6A20	Hyperglycinuria	138500	AD
SLC6A5	Hyperekplexia 3	614618	AD, AR
SLC7A9	Cystinuria	220100	AD, AR
SLC9A3R1	Nephrolithiasis/osteoporosis, hypophosphatemic, 2	612287	AD
SLFN14	Bleeding disorder, platelet-type, 20	616913	AD
SLITRK1	?Trichotillomania	613229	AD, Mu
SLITRK1	Tourette syndrome	137580	AD
SMAD3	Loeys-Dietz syndrome 3	613795	AD
SMAD4	Juvenile polyposis/hereditary hemorrhagic telangiectasia syndrome	175050	AD
SMAD4	Myhre syndrome	139210	AD
SMAD4	Polyposis, juvenile intestinal	174900	AD
SMAD6	Aortic valve disease 2	614823	AD
SMAD9	Pulmonary hypertension, primary, 2	615342	AD
SMARCA2	Nicolaides-Baraitser syndrome	601358	AD
SMARCA4	Coffin-Siris syndrome 4	614609	AD
SMARCAD1	Adermatoglyphia	136000	AD
SMARCAD1	Basan syndrome	129200	AD
SMARCAD1	Huriez syndrome	181600	AD
SMARCB1	Coffin-Siris syndrome 3	614608	AD
SMARCC2	Coffin-Siris syndrome 8	618362	AD
SMARCE1	Coffin-Siris syndrome 5	616938	AD
SMC3	Cornelia de Lange syndrome 3	610759	AD
SMCHD1	Bosma arhinia microphthalmia syndrome	603457	AD
SNAI2	Piebaldism	172800	AD
SNAP25	?Myasthenic syndrome, congenital, 18	616330	AD
SNCA	Dementia, Lewy body	127750	AD
SNCA	Parkinson disease 1	168601	AD
SNCA	Parkinson disease 4	605543	AD
SNCB	Dementia, Lewy body	127750	AD
SNRNP200	Retinitis pigmentosa 33	610359	AD
SNRPB	Cerebrocostomandibular syndrome	117650	AD
SNRPE	Hypotrichosis 11	615059	AD
SNRPN	Prader-Willi syndrome	176270	AD
SNTA1	Long QT syndrome 12	612955	AD
SOD1	Amyotrophic lateral sclerosis 1	105400	AD, AR
SOHLH1	Spermatogenic failure 32	618115	AD
SON	ZTTK syndrome	617140	AD
SOS1	?Fibromatosis, gingival, 1	135300	AD
SOS1	Noonan syndrome 4	610733	AD
SOS2	Noonan syndrome 9	616559	AD
SOST	Craniodiaphyseal dysplasia, autosomal dominant	122860	AD
SOX10	PCWH syndrome	609136	AD
SOX10	Waardenburg syndrome, type 2E, with or without neurologic involvement	611584	AD
SOX10	Waardenburg syndrome, type 4C	613266	AD
SOX11	Mental retardation, autosomal dominant 27	615866	AD
SOX17	Vesicoureteral reflux 3	613674	AD
SOX18	Hypotrichosis-lymphedema-telangiectasia-renal defect syndrome	137940	AD
SOX2	Microphthalmia, syndromic 3	206900	AD
SOX2	Optic nerve hypoplasia and abnormalities of the central nervous system	206900	AD
SOX5	Lamb-Shaffer syndrome	616803	AD
SOX9	Acampomelic campomelic dysplasia	114290	AD
SOX9	Campomelic dysplasia	114290	AD
SOX9	Campomelic dysplasia with autosomal sex reversal	114290	AD
SPAST	Spastic paraplegia 4, autosomal dominant	182601	AD
SPECC1L	?Facial clefting, oblique, 1	600251	AD
SPECC1L	Hypertelorism, Teebi type	145420	AD
SPECC1L	Opitz GBBB syndrome, type II	145410	AD
SPG7	Spastic paraplegia 7, autosomal recessive	607259	AD, AR
SPINK1	Pancreatitis, hereditary	167800	AD
SPINK1	Tropical calcific pancreatitis	608189	AD, AR
SPRED1	Legius syndrome	611431	AD
SPRY4	Hypogonadotropic hypogonadism 17 with or without anosmia	615266	AD
SPTA1	Elliptocytosis-2	130600	AD
SPTAN1	Epileptic encephalopathy, early infantile, 5	613477	AD
SPTB	Anemia, neonatal hemolytic, fatal or near-fatal	617948	AD
SPTB	Elliptocytosis-3	617948	AD
SPTB	Spherocytosis, type 2	616649	AD
SPTBN2	Spinocerebellar ataxia 5	600224	AD
SPTLC1	Neuropathy, hereditary sensory and autonomic, type IA	162400	AD
SPTLC2	Neuropathy, hereditary sensory and autonomic, type IC	613640	AD
SQSTM1	Frontotemporal dementia and/or amyotrophic lateral sclerosis 3	616437	AD
SQSTM1	Myopathy, distal, with rimmed vacuole	617158	AD
SQSTM1	Paget disease of bone 3	167250	AD
SRC	?Thrombocytopenia 6	616937	AD
SRCAP	Floating-Harbor syndrome	136140	AD
SRP72	Bone marrow failure syndrome 1	614675	AD
STAG1	Mental retardation, autosomal dominant 47	617635	AD
STAT1	Immunodeficiency 31A, mycobacteriosis, autosomal dominant	614892	AD
STAT1	Immunodeficiency 31C, autosomal dominant	614162	AD
STAT3	Autoimmune disease, multisystem, infantile-onset, 1	615952	AD
STAT3	Hyper-IgE recurrent infection syndrome	147060	AD
STEAP3	?Anemia, hypochromic microcytic, with iron overload 2	615234	AD
STIM1	Myopathy, tubular aggregate, 1	160565	AD
STIM1	Stormorken syndrome	185070	AD
STK11	Peutz-Jeghers syndrome	175200	AD
STX16	Pseudohypoparathyroidism, type IB	603233	AD
STX1B	Generalized epilepsy with febrile seizures plus, type 9	616172	AD
STXBP1	Epileptic encephalopathy, early infantile, 4	612164	AD
STUB1	?Spinocerebellar ataxia 48	618093	AD
SUFU	Basal cell nevus syndrome	109400	AD
SUFU	Medulloblastoma, desmoplastic	155255	AD, AR
SYCP3	Pregnancy loss, recurrent, 4	270960	AD
SYCP3	Spermatogenic failure 4	270960	AD
SYNE1	Emery-Dreifuss muscular dystrophy 4, autosomal dominant	612998	AD
SYNE2	Emery-Dreifuss muscular dystrophy 5, autosomal dominant	612999	AD
SYNGAP1	Mental retardation, autosomal dominant 5	612621	AD
SYT1	Baker-Gordon syndrome	618218	AD
SYT2	Myasthenic syndrome, congenital, 7, presynaptic	616040	AD
TAB2	Congenital heart defects, nonsyndromic, 2	614980	AD
TARDBP	Amyotrophic lateral sclerosis 10, with or without FTD	612069	AD
TARDBP	Frontotemporal lobar degeneration, TARDBP-related	612069	AD
TBC1D24	Deafness, autosomal dominant 65	616044	AD
TBK1	Frontotemporal dementia and/or amyotrophic lateral sclerosis 4	616439	AD
TBL1XR1	Mental retardation, autosomal dominant 41	616944	AD
TBL1XR1	Pierpont syndrome	602342	AD
TBP	Spinocerebellar ataxia 17	607136	AD
TBR1	Intellectual developmental disorder with autism and speech delay	606053	AD
TBX1	Conotruncal anomaly face syndrome	217095	AD
TBX1	DiGeorge syndrome	188400	AD
TBX1	Tetralogy of Fallot	187500	AD
TBX1	Velocardiofacial syndrome	192430	AD
TBX2	Vertebral anomalies and variable endocrine and T-cell dysfunction	618223	AD
TBX18	Congenital anomalies of kidney and urinary tract 2	143400	AD
TBX20	Atrial septal defect 4	611363	AD
TBX3	Ulnar-mammary syndrome	181450	AD
TBX4	Ischiocoxopodopatellar syndrome	147891	AD
TBX5	Holt-Oram syndrome	142900	AD
TBX6	Spondylocostal dysostosis 5	122600	AD, AR
TBXAS1	?Thromboxane synthase deficiency	614158	AD
TCAP	Cardiomyopathy, hypertrophic, 25	607487	AD
TCF12	Craniosynostosis 3	615314	AD
TCF3	Agammaglobulinemia 8, autosomal dominant	616941	AD
TCF4	Corneal dystrophy, Fuchs endothelial, 3	613267	AD
TCF4	Pitt-Hopkins syndrome	610954	AD
TCOF1	Treacher Collins syndrome 1	154500	AD
TEAD1	Sveinsson chorioretinal atrophy	108985	AD
TECTA	Deafness, autosomal dominant 8/12	601543	AD
TEK	Glaucoma 3, primary congenital, E	617272	AD
TEK	Venous malformations, multiple cutaneous and mucosal	600195	AD
TENM4	Essential tremor, hereditary, 5	616736	AD
TERC	Dyskeratosis congenita, autosomal dominant 1	127550	AD
TFAP2A	Branchiooculofacial syndrome	113620	AD
TFAP2B	Char syndrome	169100	AD
TFAP2B	Patent ductus arteriosus 2	617035	AD
TFG	Hereditary motor and sensory neuropathy, Okinawa type	604484	AD
TGFB1	Camurati-Engelmann disease	131300	AD
TGFB2	Loeys-Dietz syndrome 4	614816	AD
TGFB3	Arrhythmogenic right ventricular dysplasia 1	107970	AD
TGFB3	Loeys-Dietz syndrome 5	615582	AD
TGFBI	Corneal dystrophy, Avellino type	607541	AD
TGFBI	Corneal dystrophy, epithelial basement membrane	121820	AD
TGFBI	Corneal dystrophy, Groenouw type I	121900	AD
TGFBI	Corneal dystrophy, lattice type I	122200	AD
TGFBI	Corneal dystrophy, lattice type IIIA	608471	AD
TGFBI	Corneal dystrophy, Reis-Bucklers type	608470	AD
TGFBI	Corneal dystrophy, Thiel-Behnke type	602082	AD
TGFBR1	Loeys-Dietz syndrome 1	609192	AD
TGFBR2	Colorectal cancer, hereditary nonpolyposis, type 6	614331	AD
TGFBR2	Loeys-Dietz syndrome 2	610168	AD
TGIF1	Holoprosencephaly 4	142946	AD
TGM6	Spinocerebellar ataxia 35	613908	AD
THAP1	Dystonia 6, torsion	602629	AD
THPO	Thrombocythemia 1	187950	AD
THRA	Hypothyroidism, congenital, nongoitrous, 6	614450	AD
THRB	Thyroid hormone resistance	188570	AD
THRB	Thyroid hormone resistance, selective pituitary	145650	AD
TIA1	Welander distal myopathy	604454	AD, AR
TIMP3	Sorsby fundus dystrophy	136900	AD
TINF2	Dyskeratosis congenita, autosomal dominant 3	613990	AD
TINF2	Revesz syndrome	268130	AD
TLK2	Mental retardation, autosomal dominant 57	618050	AD
TLL1	Atrial septal defect 6	613087	AD
TMC1	Deafness, autosomal dominant 36	606705	AD
TMEM106B	Leukodystrophy, hypomyelinating, 16	617964	AD
TMEM173	STING-associated vasculopathy, infantile-onset	615934	AD
TMEM240	Spinocerebellar ataxia 21	607454	AD
TMEM43	Arrhythmogenic right ventricular dysplasia 5	604400	AD
TMEM43	Emery-Dreifuss muscular dystrophy 7, AD	614302	AD
TMEM98	Nanophthalmos 4	615972	AD
TNC	Deafness, autosomal dominant 56	615629	AD
TNFAIP3	Autoinflammatory syndrome, familial, Behcet-like	616744	AD
TNFRSF11A	Osteolysis, familial expansile	174810	AD
TNFRSF13B	Immunodeficiency, common variable, 2	240500	AD, AR
TNFRSF13B	Immunoglobulin A deficiency 2	609529	AD, AR
TNFRSF1A	Periodic fever, familial	142680	AD
TNNC1	Cardiomyopathy, dilated, 1Z	611879	AD
TNNC1	Cardiomyopathy, hypertrophic, 13	613243	AD
TNNI2	Arthrogryposis multiplex congenita, distal, type 2B	601680	AD
TNNI3	Cardiomyopathy, dilated, 1FF	613286	AD
TNNI3	Cardiomyopathy, familial restrictive, 1	115210	AD
TNNI3	Cardiomyopathy, hypertrophic, 7	613690	AD
TNNI3K	Cardiac conduction disease with or without dilated cardiomyopathy	616117	AD
TNNT2	Cardiomyopathy, dilated, 1D	601494	AD
TNNT2	Cardiomyopathy, familial restrictive, 3	612422	AD
TNNT2	Cardiomyopathy, hypertrophic, 2	115195	AD
TNNT2	Left ventricular noncompaction 6	601494	AD
TNNT3	Arthrogryposis, distal, type 2B	601680	AD
TNPO3	Muscular dystrophy, limb-girdle, autosomal dominant 2	608423	AD
TNXB	Vesicoureteral reflux 8	615963	AD
TOR1A	Dystonia-1, torsion	128100	AD
TP53	Bone marrow failure syndrome 5	618165	AD
TP53	Li-Fraumeni syndrome	151623	AD
TP63	ADULT syndrome	103285	AD
TP63	Ectrodactyly, ectodermal dysplasia, and cleft lip/palate syndrome 3	604292	AD
TP63	Hay-Wells syndrome	106260	AD
TP63	Limb-mammary syndrome	603543	AD
TP63	Orofacial cleft 8	618149	AD
TP63	Rapp-Hodgkin syndrome	129400	AD
TP63	Split-hand/foot malformation 4	605289	AD
TPM1	Cardiomyopathy, dilated, 1Y	611878	AD
TPM1	Cardiomyopathy, hypertrophic, 3	115196	AD
TPM1	Left ventricular noncompaction 9	611878	AD
TPM2	Arthrogryposis multiplex congenita, distal, type 1	108120	AD
TPM2	Arthrogryposis, distal, type 2B	601680	AD
TPM2	CAP myopathy 2	609285	AD
TPM2	Nemaline myopathy 4, autosomal dominant	609285	AD
TPM3	CAP myopathy 1	609284	AD, AR
TPM3	Myopathy, congenital, with fiber-type disproportion	255310	AD, AR
TPM3	Nemaline myopathy 1, autosomal dominant or recessive	609284	AD, AR
TRAF7	Cardiac, facial, and digital anomalies with developmental delay	618164	AD
TREX1	Aicardi-Goutieres syndrome 1, dominant and recessive	225750	AD, AR
TREX1	Chilblain lupus	610448	AD
TREX1	Vasculopathy, retinal, with cerebral leukodystrophy	192315	AD
TRIM44	?Aniridia 3	617142	AD
TRIO	Mental retardation, autosomal dominant 44	617061	AD
TRIP12	Mental retardation, autosomal dominant 49	617752	AD
TRPA1	?Episodic pain syndrome, familial, 1	615040	AD
TRPC3	?Spinocerebellar ataxia 41	616410	AD
TRPC6	Glomerulosclerosis, focal segmental, 2	603965	AD
TRPM4	Progressive familial heart block, type IB	604559	AD
TRPS1	Trichorhinophalangeal syndrome, type I	190350	AD
TRPS1	Trichorhinophalangeal syndrome, type III	190351	AD
TRPV3	?Palmoplantar keratoderma, nonepidermolytic, focal 2	616400	AD
TRPV3	Olmsted syndrome	614594	AD
TRPV4	?Avascular necrosis of femoral head, primary, 2	617383	AD
TRPV4	Brachyolmia type 3	113500	AD
TRPV4	Digital arthropathy-brachydactyly, familial	606835	AD
TRPV4	Hereditary motor and sensory neuropathy, type IIc	606071	AD
TRPV4	Metatropic dysplasia	156530	AD
TRPV4	Parastremmatic dwarfism	168400	AD
TRPV4	Scapuloperoneal spinal muscular atrophy	181405	AD
TRPV4	SED, Maroteaux type	184095	AD
TRPV4	Spinal muscular atrophy, distal, congenital nonprogressive	600175	AD
TRPV4	Spondylometaphyseal dysplasia, Kozlowski type	184252	AD
TSC1	Tuberous sclerosis-1	191100	AD
TSC2	Tuberous sclerosis-2	613254	AD
TSHR	Hyperthyroidism, familial gestational	603373	AD
TSHR	Hyperthyroidism, nonautoimmune	609152	AD, IC
TSHZ1	Aural atresia, congenital	607842	AD
TSPAN12	Exudative vitreoretinopathy 5	613310	AD
TTBK2	Spinocerebellar ataxia 11	604432	AD
TTC21B	Nephronophthisis 12	613820	AD, AR
TTN	Cardiomyopathy, dilated, 1G	604145	AD
TTN	Cardiomyopathy, familial hypertrophic, 9	613765	AD
TTN	Myopathy, proximal, with early respiratory muscle involvement	603689	AD
TTN	Tibial muscular dystrophy, tardive	600334	AD
TTR	Amyloidosis, hereditary, transthyretin-related	105210	AD
TTR	Carpal tunnel syndrome, familial	115430	AD
TUBA1A	Lissencephaly 3	611603	AD
TUBA3D	Keratoconus 9	617928	AD
TUBA4A	Amyotrophic lateral sclerosis 22 with or without frontotemporal dementia	616208	AD
TUBB	Cortical dysplasia, complex, with other brain malformations 6	615771	AD
TUBB	Symmetric circumferential skin creases, congenital, 1	156610	AD
TUBB1	Macrothrombocytopenia, autosomal dominant, TUBB1-related	613112	AD
TUBB2A	Cortical dysplasia, complex, with other brain malformations 5	615763	AD
TUBB2B	Cortical dysplasia, complex, with other brain malformations 7	610031	AD
TUBB3	Cortical dysplasia, complex, with other brain malformations 1	614039	AD
TUBB3	Fibrosis of extraocular muscles, congenital, 3A	600638	AD
[truncated: 94 more rows]

## Sheet: S2
Table S2: Summary of AD genes and associated conditions with their corresponding likely/pathogenic SNVs in the ExAC catalog
Gene and Phenotype				Variant
Gene	Phenotype	Age of onset	Severity	Variant	ClinVar variant ID	Variant type	ClinVar classification	ClinVar review status	PubMed articles	alleles age <40	alleles age 40-65	alleles age >65	Total alleles with known age category (ExAC)
AAGAB	Keratoderma, palmoplantar, punctate type IA	3	3	15-67495885-C-T	39737	splice donor	Pathogenic	no_assertion_criteria_provided	1	0	0	0	0
AAGAB	Keratoderma, palmoplantar, punctate type IA	3	3	15-67528398-G-A	39733	nonsense	Pathogenic	no_assertion_criteria_provided	1	0	1	2	3
AAGAB	Keratoderma, palmoplantar, punctate type IA	3	3	15-67524206-G-A	39732	nonsense	Pathogenic	no_assertion_criteria_provided	2	0	1	0	1
ABCB6	Pseudohyperkalemia, familial, 2, due to red cell leak	1	4	2-220075521-C-T	218181	missense	Pathogenic	no_assertion_criteria_provided	3	12	53	12	77
ABCC8	Diabetes mellitus, noninsulin-dependent	4	3	11-17464266-C-A	370604	splice donor	Pathogenic	criteria_provided_single_submitter	6	1	4	0	5
ABCC8	Hypoglycemia of infancy, leucine-sensitive	1	3	11-17418527-C-T	9098	missense	Pathogenic	no_assertion_criteria_provided	1	0	1	0	1
ACTA2	Thoracic aortic aneurysm and aortic dissection (Autosomal dominant inheritance)	3	2	10-90703570-C-T	199670	missense	Pathogenic	criteria_provided_multiple_submitters_no_conflicts	6	0	1	0	1
ACTC1	Cardiomyopathy, dilated, 1R	3	2	15-35085599-C-T	18331	missense	Pathogenic/Likely Pathogenic	criteria_provided_multiple_submitters_no_conflicts	8	0	0	1	1
ACTC1	Left ventricular noncompaction 4	3	2	15-35085599-C-T	18331	missense	Pathogenic/Likely Pathogenic	criteria_provided_multiple_submitters_no_conflicts	8	0	0	1	1
ACTC1	Atrial septal defect 5	3	2	15-35085599-C-T	18331	missense	Pathogenic/Likely Pathogenic	criteria_provided_multiple_submitters_no_conflicts	8	0	0	1	1
ACTC1	Cardiomyopathy, hypertrophic, 11	3	2	15-35085599-C-T	18331	missense	Pathogenic/Likely Pathogenic	criteria_provided_multiple_submitters_no_conflicts	8	0	0	1	1
ACTN1	Bleeding disorder, platelet-type, 15	5	4	14-69346704-C-T	42030	missense	Pathogenic	no_assertion_criteria_provided	1	0	1	0	1
ACTN1	Bleeding disorder, platelet-type, 15	5	4	14-69371375-C-T	42033	missense	Pathogenic	no_assertion_criteria_provided	2	0	0	0	0
ACVR2B	Heterotaxy, visceral, 4, autosomal	1	5	3-38524764-G-A	6859	missense	Pathogenic	no_assertion_criteria_provided	1	0	2	0	2
ACVRL1	Telangiectasia, hereditary hemorrhagic, type 2	3	2	12-52307459-C-T	212804	nonsense	Pathogenic	criteria_provided_multiple_submitters_no_conflicts	9	0	0	0	0
ACVRL1	Telangiectasia, hereditary hemorrhagic, type 2	3	2	12-52310003-G-A	8243	missense	Pathogenic	criteria_provided_multiple_submitters_no_conflicts	6	0	0	1	1
ACVRL1	Telangiectasia, hereditary hemorrhagic, type 2	3	2	12-52309058-G-A	236553	nonsense	Pathogenic	criteria_provided_single_submitter	1	0	1	0	1
ADAR	Dyschromatosis symmetrica hereditaria	2	3	1-154573698-G-A	14817	nonsense	Pathogenic	no_assertion_criteria_provided	1	0	1	0	1
AGBL1	Corneal dystrophy, Fuchs endothelial, 8	4	3	15-87217666-C-T	88757	nonsense	Pathogenic	no_assertion_criteria_provided	1	18	81	43	142
AIP	Pituitary adenoma 1, multiple types	4	3	11-67258381-C-T	4888	nonsense	Pathogenic	no_assertion_criteria_provided	14	0	1	0	1
AIP	Pituitary adenoma 1, multiple types	4	3	11-67257862-A-G	41200	missense	Pathogenic	no_assertion_criteria_provided	2	0	3	1	4
AIP	Pituitary adenoma 1, multiple types	4	3	11-67257854-G-A	41197	missense	Likely pathogenic	no_assertion_criteria_provided	2	0	1	0	1
AIP	Pituitary adenoma 1, multiple types	4	3	11-67257624-T-C	41189	missense	Likely pathogenic	no_assertion_criteria_provided	4	0	3	0	3
ALG8	Polycystic liver disease 3 with or without kidney cysts	4	3	11-77830239-G-A	492977	nonsense	Pathogenic	no_assertion_criteria_provided	1	0	0	1	1
ALG8	Polycystic liver disease 3 with or without kidney cysts	4	3	11-77817941-G-A	280116	nonsense	Pathogenic	criteria_provided_multiple_submitters_no_conflicts	1	2	2	1	5
ALG8	Polycystic liver disease 3 with or without kidney cysts	4	3	11-77820487-C-A	492976	splice donor	Pathogenic	no_assertion_criteria_provided	1	4	6	4	14
ALX4	Parietal foramina 2	1	3	11-44297022-C-T	5015	missense	Pathogenic	no_assertion_criteria_provided	4	0	1	0	1
ANG	Amyotrophic lateral sclerosis 9	4	2	14-21162130-C-T	18081	missense	Pathogenic	no_assertion_criteria_provided	1	1	1	0	2
ANK2	Long QT syndrome	3	2	4-114274650-A-G	207942	missense	Likely pathogenic	no_assertion_criteria_provided	1	0	0	1	1
ANXA11	Amytrophic lateral sclerosis 23	4	2	10-81930615-C-T	488354	missense	Pathogenic	no_assertion_criteria_provided	1	1	2	1	4
APC	Adenomatous polyposis coli	4	2	5-112178000-C-T	187612	nonsense	Pathogenic	criteria_provided_multiple_submitters_no_conflicts	16	0	0	1	1
APC	Adenomatous polyposis coli	4	2	5-112164670-G-A	236563	splice donor	Likely pathogenic	criteria_provided_multiple_submitters_no_conflicts	3	0	0	0	0
APOE	Lipoprotein glomerulopathy	5	3	19-45411100-C-T	17880	missense	Pathogenic	no_assertion_criteria_provided	2	0	1	0	1
AQP5	Palmoplantar keratoderma, Bothnian type	2	3	12-50355913-C-A	65478	missense	Pathogenic	no_assertion_criteria_provided	2	1	7	2	10
AQP5	Palmoplantar keratoderma, Bothnian type	2	3	12-50357908-C-T	65479	missense	Pathogenic	no_assertion_criteria_provided	1	1	5	3	9
ARID1B	Coffin-Siris syndrome 1	1	1	6-157192772-G-T	520728	nonsense	Pathogenic/Likely Pathogenic	criteria_provided_multiple_submitters_no_conflicts	20	0	0	0	0
ARMC5	ACTH-independent macronodular adrenal hyperplasia 2	4	3	16-31473667-C-T	144052	nonsense	Pathogenic	no_assertion_criteria_provided	2	1	0	0	1
ASXL1	Bohring-Opitz syndrome	1	1	20-31021211-C-T	30986	nonsense	Pathogenic	criteria_provided_multiple_submitters_no_conflicts	2	0	2	2	4
ASXL1	Bohring-Opitz syndrome	1	1	20-31023408-C-T	39469	nonsense	Pathogenic	criteria_provided_single_submitter	1	0	0	1	1
ATL1	Spastic paraplegia 3A, autosomal dominant	3	2	14-51094872-C-T	4352	missense	Pathogenic	criteria_provided_multiple_submitters_no_conflicts	16	0	1	0	1
ATL1	Spastic paraplegia 3A, autosomal dominant	3	2	14-51094875-C-T	30582	missense	Pathogenic	no_assertion_criteria_provided	3	0	1	0	1
ATP1A2	Migraine, familial hemiplegic, 2	3	2	1-160109745-G-A	585462	missense	Likely pathogenic	criteria_provided_single_submitter	2	0	0	1	1
ATP1A2	Migraine, familial hemiplegic, 2	3	2	1-160098551-C-T	12930	missense	Pathogenic	no_assertion_criteria_provided	3	0	0	1	1
ATP8B1	Cholestasis, intrahepatic, of pregnancy, 1	4	3	18-55328514-G-A	7272	missense	Pathogenic	no_assertion_criteria_provided	1	0	0	1	1
AXIN2	Oligodontia-colorectal cancer syndrome	2	2	17-63532672-C-T	464582	splice acceptor	Likely pathogenic	criteria_provided_single_submitter	2	0	1	0	1
BACH2	Immunodeficiency 60	3	2	6-90642291-C-T	625844	missense	Pathogenic	no_assertion_criteria_provided	1	0	1	2	3
BAG3	Cardiomyopathy, dilated, 1HH	4	2	10-121429549-C-T	30397	nonsense	Pathogenic/Likely Pathogenic	criteria_provided_multiple_submitters_no_conflicts	8	0	1	0	1
BAG3	Myopathy, myofibrillar, 6	2	2	10-121429549-C-T	30397	nonsense	Pathogenic/Likely Pathogenic	criteria_provided_multiple_submitters_no_conflicts	8	0	1	0	1
BAP1	Tumor predisposition syndrome	4	2	3-52436624-G-A	30302	nonsense	Pathogenic	criteria_provided_multiple_submitters_no_conflicts	6	0	1	0	1
BEST1	Macular dystrophy, vitelliform, 2	3	3	11-61725631-C-T	2737	missense	Pathogenic	criteria_provided_single_submitter	8	0	1	0	1
BEST1	Macular dystrophy, vitelliform, 2	3	3	11-61719418-G-A	2738	missense	Pathogenic	no_assertion_criteria_provided	2	0	1	0	1
BEST1	Retinitis pigmentosa 50	3	3	11-61724904-G-A	2748	missense	Likely pathogenic	criteria_provided_single_submitter	2	0	1	0	1
BFSP2	Cataract 12, multiple types	3	3	3-133169276-C-T	6583	missense	Pathogenic	no_assertion_criteria_provided	1	0	1	0	1
BICD2	Spinal muscular atrophy, lower extremity-predominant, 2A, autosomal dominant	1	2	9-95480229-G-A	55858	missense	Pathogenic/Likely Pathogenic	criteria_provided_multiple_submitters_no_conflicts	5	0	1	0	1
BMP4	Microphthalmia, syndromic 6	2	2	14-54418579-T-C	29618	missense	Pathogenic	no_assertion_criteria_provided	2	9	19	4	32
BMP4	Microphthalmia, syndromic 6	2	2	14-54418663-T-C	17701	missense	Pathogenic	no_assertion_criteria_provided	1	0	1	0	1
BMP4	Orofacial cleft 11	1	3	14-54418669-G-C	17703	missense	Pathogenic	no_assertion_criteria_provided	6	2	9	1	12
BMPR2	Primary pulmonary hypertension	3	2	2-203242268-C-A	425687	missense	Pathogenic	no_assertion_criteria_provided	2	0	1	0	1
BMPR2	Primary pulmonary hypertension	3	2	2-203397456-G-A	425911	splice donor	Likely pathogenic	criteria_provided_single_submitter	3	0	0	0	0
BMPR2	Primary pulmonary hypertension	3	2	2-203384865-G-A	425842	missense	Pathogenic	no_assertion_criteria_provided	2	0	3	0	3
BMPR2	Primary pulmonary hypertension	3	2	2-203420159-C-T	425967	nonsense	Pathogenic	no_assertion_criteria_provided	2	1	1	0	2
BMPR2	Primary pulmonary hypertension	3	2	2-203420075-G-A	425964	missense	Pathogenic	no_assertion_criteria_provided	2	0	0	0	0
BMPR2	Primary pulmonary hypertension	3	2	2-203421096-A-G	426003	missense	Pathogenic	no_assertion_criteria_provided	3	0	0	0	0
BMPR2	Primary pulmonary hypertension	3	2	2-203421084-G-C	8811	missense	Pathogenic	no_assertion_criteria_provided	3	0	0	0	0
BMPR2	Primary pulmonary hypertension	3	2	2-203417548-G-A	425956	nonsense	Pathogenic	no_assertion_criteria_provided	2	0	1	0	1
BMS1	?Aplasia cutis congenita, nonsyndromic	1	3	10-43315975-G-A	155924	missense	Pathogenic	no_assertion_criteria_provided	1	0	1	0	1
BRAF	Cardio-facio-cutaneous syndrome	1	2	7-140453136-A-T	13961	missense	Pathogenic	criteria_provided_single_submitter	120	0	1	1	2
BRAF	Cardio-facio-cutaneous syndrome	1	2	7-140481402-C-T	13974	missense	Pathogenic	reviewed_by_expert_panel	19	0	0	1	1
BRAF	Cardio-facio-cutaneous syndrome	1	2	7-140481405-A-G	40366	missense	Pathogenic	criteria_provided_multiple_submitters_no_conflicts	7	0	0	0	0
BSCL2	Neuropathy, distal hereditary motor, type VA	3	3	11-62469971-T-C	4543	missense	Pathogenic	criteria_provided_multiple_submitters_no_conflicts	17	0	1	0	1
CA4	Retinitis pigmentosa 17	2	3	17-58234014-G-A	17609	missense	Pathogenic	no_assertion_criteria_provided	1	0	2	1	3
CACNA1B	?Dystonia 23	3	3	9-140952560-G-A	189196	missense	Pathogenic	no_assertion_criteria_provided	3	7	20	7	34
CARD11	B-cell expansion with NFKB and T-cell anergy	1	3	7-2984162-C-T	183144	missense	Pathogenic	no_assertion_criteria_provided	2	0	0	0	0
CASP10	Autoimmune lymphoproliferative syndrome, type II	1	2	2-202072837-C-T	7764	missense	Pathogenic	no_assertion_criteria_provided	5	0	5	0	5
CASR	Hypocalcemia, autosomal dominant	3	3	3-122002839-C-T	410347	missense	Likely pathogenic	criteria_provided_single_submitter	6	0	1	0	1
CASR	Hypocalcemia, autosomal dominant	3	3	3-121973109-C-T	372315	nonsense	Pathogenic/Likely Pathogenic	criteria_provided_multiple_submitters_no_conflicts	2	0	2	0	2
CASR	Hypocalcemia, autosomal dominant	3	3	3-122002743-C-T	8341	nonsense	Pathogenic	no_assertion_criteria_provided	4	0	0	1	1
CASR	Hypocalcemia, autosomal dominant	3	3	3-121980562-G-A	8331	missense	Pathogenic	criteria_provided_multiple_submitters_no_conflicts	9	0	1	0	1
CASR	Hypocalciuric hypercalcemia, type I	2	4	3-121976011-A-C	35795	missense	Likely pathogenic	criteria_provided_single_submitter	1	0	0	1	1
CASR	Hypocalcemia, autosomal dominant	3	3	3-121994806-G-A	35778	missense	Pathogenic	criteria_provided_single_submitter	2	0	1	0	1
CBL	Noonan syndrome-like disorder with or without juvenile myelomonocytic leukemia	1	2	11-119148891-T-C	13811	missense	Pathogenic	criteria_provided_multiple_submitters_no_conflicts	7	0	1	1	2
CBL	Noonan syndrome-like disorder with or without juvenile myelomonocytic leukemia	1	2	11-119148966-T-C	29823	missense	Pathogenic	criteria_provided_single_submitter	1	0	1	0	1
CBL	Noonan syndrome-like disorder with or without juvenile myelomonocytic leukemia	1	2	11-119149251-G-A	13810	missense	Pathogenic	criteria_provided_single_submitter	3	1	1	1	3
CCM2	Cerebral cavernous malformations-2	4	2	7-45077876-C-T	447028	nonsense	Pathogenic	criteria_provided_multiple_submitters_no_conflicts	8	0	1	0	1
CD96	C syndrome	1	2	3-111304209-C-T	4640	missense	Pathogenic	no_assertion_criteria_provided	1	0	0	0	0
CDH1	Gastric cancer, hereditary diffuse, with or without cleft lip and/or palate	4	2	16-68842595-G-C	406644	splice acceptor	Likely pathogenic	criteria_provided_single_submitter	3	0	1	0	1
CDH1	Gastric cancer, hereditary diffuse, with or without cleft lip and/or palate	4	2	16-68835692-C-T	463775	nonsense	Pathogenic	reviewed_by_expert_panel	1	0	0	1	1
CDH15	Mental retardation, autosomal dominant 3	1	2	16-89245959-C-T	17642	missense	Pathogenic	no_assertion_criteria_provided	1	0	4	4	8
CDKN1B	Multiple endocrine neoplasia, type IV	4	2	12-12870979-C-T	183393	missense	Pathogenic	no_assertion_criteria_provided	2	0	0	1	1
CDON	Holoprosencephaly 11	1	2	11-125853944-T-G	30750	missense	Pathogenic	no_assertion_criteria_provided	1	0	2	0	2
CDON	Holoprosencephaly 11	1	2	11-125871707-G-C	30747	missense	Likely pathogenic	criteria_provided_single_submitter	1	0	1	0	1
CETP	Hyperalphalipoproteinemia	4	4	16-57016150-G-A	17524	splice donor	Pathogenic	no_assertion_criteria_provided	4	0	3	0	3
CFH	Basal laminar drusen	4	3	1-196712682-G-T	16561	missense	Pathogenic	no_assertion_criteria_provided	1	0	4	2	6
CHCHD2	Parkinson disease 22, autosomal dominant	4	2	7-56171914-C-T	218884	intron	Pathogenic	no_assertion_criteria_provided	2	0	4	0	4
CHCHD2	Parkinson disease 22, autosomal dominant	4	2	7-56170571-C-T	218883	missense	Pathogenic	no_assertion_criteria_provided	2	0	7	1	8
CHD4	Sifrim-Hitz-Weiss syndrome	1	2	12-6690297-C-T	266123	missense	Pathogenic	no_assertion_criteria_provided	2	1	6	0	7
CHD7	Hypogonadotropic hypogonadism 5 with or without anosmia	2	3	8-61654155-A-G	2036	missense	Pathogenic	no_assertion_criteria_provided	1	1	0	0	1
CHEK2	Li-Fraumeni syndrome	4	2	22-29121242-G-A	5592	missense	Likely pathogenic	criteria_provided_multiple_submitters_no_conflicts	30	0	3	0	3
CHMP2B	Dementia, familial, nonspecific	4	3	3-87302948-A-C	1654	missense	Pathogenic	no_assertion_criteria_provided	4	0	0	0	0
CHMP2B	Dementia, familial, nonspecific	4	3	3-87302886-C-T	21506	nonsense	Pathogenic	no_assertion_criteria_provided	3	0	1	0	1
CHN1	Duane retraction syndrome 2	1	3	2-175742695-G-A	29623	missense	Pathogenic	no_assertion_criteria_provided	1	0	0	0	0
CHRNA1	Myasthenic syndrome, congenital, 1A, slow-channel	3	3	2-175618961-C-T	18377	missense	Pathogenic	no_assertion_criteria_provided	1	0	1	1	2
COCH	Deafness, autosomal dominant 9	4	3	14-31358879-T-C	6616	missense	Pathogenic	no_assertion_criteria_provided	1	0	1	0	1
COL17A1	Epithelial recurrent erosion dystrophy	2	3	10-105797446-G-A	208978	synonymous	Pathogenic	no_assertion_criteria_provided	6	0	0	1	1
COL1A1	Osteogenesis imperfecta, type I	1	2	17-48264274-C-T	17313	missense	Pathogenic	no_assertion_criteria_provided	4	0	1	0	1
COL1A1	Osteogenesis imperfecta, type I	1	2	17-48270384-G-A	425603	nonsense	Pathogenic	criteria_provided_single_submitter	1	1	0	0	1
COL1A1	Osteogenesis imperfecta, type I	1	2	17-48266269-G-A	17347	missense	Pathogenic	criteria_provided_multiple_submitters_no_conflicts	7	0	1	0	1
COL1A2	Osteogenesis imperfecta	1	2	7-94035598-G-A	265387	missense	Pathogenic	criteria_provided_single_submitter	9	0	1	0	1
COL1A2	Osteogenesis imperfecta	1	2	7-94038679-G-A	35957	missense	Pathogenic	criteria_provided_multiple_submitters_no_conflicts	9	1	0	0	1
COL2A1	Spondyloperipheral dysplasia	1	2	12-48367873-G-A	17385	missense	Likely pathogenic	criteria_provided_single_submitter	1	2	3	0	5
COL2A1	Stickler syndrome, type I	1	3	12-48371798-G-A	197503	nonsense	Pathogenic	criteria_provided_multiple_submitters_no_conflicts	3	0	1	0	1
COL3A1	Ehlers-Danlos syndrome, vascular type	1	2	2-189860905-G-A	101269	splice donor	Pathogenic	criteria_provided_multiple_submitters_no_conflicts	8	0	0	0	0
COL4A3	Alport syndrome, autosomal dominant	2	2	2-228142227-G-A	369964	missense	Pathogenic	no_assertion_criteria_provided	3	3	6	4	13
COL4A3	Alport syndrome, autosomal dominant	2	2	2-228137761-G-A	522482	missense	Likely pathogenic	criteria_provided_single_submitter	3	0	1	0	1
COL4A4	Hematuria, familial benign	1	4	2-227915857-C-T	222055	missense	Pathogenic	criteria_provided_single_submitter	1	0	1	2	3
COL5A2	Ehlers-Danlos syndrome, classic type, 1	1	3	2-189907903-C-G	17198	missense	Pathogenic	no_assertion_criteria_provided	1	0	0	1	1
COL7A1	Epidermolysis bullosa dystrophica, AD	1	3	3-48612908-C-T	17449	missense	Pathogenic	criteria_provided_single_submitter	1	0	1	0	1
CPOX	Hereditary coproporphyria	3	3	3-98299553-G-A	459	missense	Pathogenic	no_assertion_criteria_provided	3	9	34	11	54
CRX	Cone-rod retinal dystrophy-2	2	3	19-48339520-C-T	7418	missense	Pathogenic	no_assertion_criteria_provided	1	1	0	0	1
CRYAB	Cardiomyopathy, dilated, 1II	4	3	11-111779546-C-T	41925	missense	Pathogenic	no_assertion_criteria_provided	3	1	5	3	9
CRYBA1	Cataract 10, multiple types	1	3	17-27580801-G-A	225328	splice donor	Likely pathogenic	criteria_provided_single_submitter	2	0	3	0	3
CRYBB2	Cataract 3, multiple types	4	3	22-25627704-T-G	217350	missense	Pathogenic	no_assertion_criteria_provided	1	0	7	4	11
CRYGD	Cataract 4, multiple types	1	3	2-208986452-C-T	16941	nonsense	Pathogenic	no_assertion_criteria_provided	2	0	1	0	1
CSF1R	Leukoencephalopathy, diffuse hereditary, with spheroids	4	2	5-149434892-A-T	162129	missense	Pathogenic	no_assertion_criteria_provided	3	0	1	1	2
CSF1R	Leukoencephalopathy, diffuse hereditary, with spheroids	4	2	5-149435843-A-G	29813	missense	Pathogenic	no_assertion_criteria_provided	4	0	0	0	0
CSNK1D	Advanced sleep-phase syndrome, familial, 2	2	3	17-80223619-T-C	8741	missense	Pathogenic	no_assertion_criteria_provided	2	0	0	0	0
DCHS1	Mitral valve prolapse 2	4	2	11-6646587-G-A	217871	missense	Pathogenic	no_assertion_criteria_provided	1	0	2	1	3
DEPDC5	Epilepsy, familial focal, with variable foci 1	3	3	22-32188763-C-T	264723	nonsense	Pathogenic	no_assertion_criteria_provided	4	0	1	0	1
DEPDC5	Epilepsy, familial focal, with variable foci 1	3	3	22-32150928-C-G	50819	nonsense	Pathogenic	criteria_provided_multiple_submitters_no_conflicts	6	0	0	0	0
DEPDC5	Epilepsy, familial focal, with variable foci 1	3	3	22-32217526-C-T	264735	nonsense	Likely pathogenic	criteria_provided_single_submitter	3	0	1	0	1
DICER1	Pleuropulmonary blastoma	2	2	14-95592988-G-A	254354	missense	Pathogenic	criteria_provided_single_submitter	2	0	0	1	1
DICER1	Pleuropulmonary blastoma	2	2	14-95579503-G-A	254301	nonsense	Pathogenic	criteria_provided_multiple_submitters_no_conflicts	7	0	1	0	1
DICER1	Pleuropulmonary blastoma	2	2	14-95582041-G-A	254297	nonsense	Pathogenic	criteria_provided_multiple_submitters_no_conflicts	4	0	1	0	1
DMXL2	?Deafness, autosomal dominant 71	2	3	15-51763562-C-T	431430	missense	Pathogenic	no_assertion_criteria_provided	1	1	1	1	3
DNM2	Charcot-Marie-Tooth disease, axonal type 2M	3	3	19-10908100-A-G	157522	missense	Likely pathogenic	no_assertion_criteria_provided	2	1	12	7	20
DNM2	Charcot-Marie-Tooth disease, dominant intermediate B	3	3	19-10908100-A-G	157522	missense	Likely pathogenic	no_assertion_criteria_provided	2	1	12	7	20
DNM2	Myopathy, centronuclear 1	3	2	19-10904505-G-A	7282	missense	Pathogenic	criteria_provided_multiple_submitters_no_conflicts	18	0	0	0	0
DNM2	Charcot-Marie-Tooth disease, dominant intermediate B	3	3	19-10904505-G-A	7282	missense	Pathogenic	criteria_provided_multiple_submitters_no_conflicts	18	0	0	0	0
DNMT3A	Tatton-Brown-Rahman syndrome	1	2	2-25457243-G-A	375882	missense	Pathogenic/Likely Pathogenic	no_assertion_criteria_provided	8	0	18	12	30
DNMT3A	Tatton-Brown-Rahman syndrome	1	2	2-25463181-C-T	438287	missense	Pathogenic	criteria_provided_multiple_submitters_no_conflicts	35	0	1	1	2
DNMT3A	Tatton-Brown-Rahman syndrome	1	2	2-25458637-G-A	521889	nonsense	Pathogenic	criteria_provided_single_submitter	35	0	1	0	1
DSG2	Arrhythmogenic right ventricular dysplasia 10	5	2	18-29101207-G-C	188450	splice donor	Pathogenic	no_assertion_criteria_provided	1	1	1	0	2
DSG2	Arrhythmogenic right ventricular dysplasia 10	5	2	18-29104517-A-G	16815	missense	Pathogenic	no_assertion_criteria_provided	1	1	0	0	1
DSG2	Arrhythmogenic right ventricular dysplasia 10	5	2	18-29126388-C-A	392196	nonsense	Pathogenic/Likely Pathogenic	criteria_provided_multiple_submitters_no_conflicts	3	0	5	0	5
DSG2	Arrhythmogenic right ventricular dysplasia 10	5	2	18-29099830-G-A	16810	missense	Pathogenic/Likely Pathogenic	criteria_provided_multiple_submitters_no_conflicts	10	0	1	0	1
DSG2	Arrhythmogenic right ventricular dysplasia 10	5	2	18-29125783-G-T	16814	missense	Likely pathogenic	criteria_provided_single_submitter	9	1	1	0	2
DTNA	Left ventricular noncompaction 1, with or without congenital heart defects	4	2	18-32374214-C-T	8306	missense	Pathogenic	no_assertion_criteria_provided	1	1	0	0	1
DUSP6	Hypogonadotropic hypogonadism 19 with or without anosmia	2	3	12-89744637-T-C	50854	missense	Pathogenic	no_assertion_criteria_provided	1	2	6	5	13
DYNC1H1	Charcot-Marie-Tooth disease, axonal, type 20	2	2	14-102452262-G-A	157534	missense	Likely pathogenic	no_assertion_criteria_provided	2	0	0	1	1
DYRK1B	Abdominal obesity-metabolic syndrome 3	4	2	19-40321083-G-A	132792	missense	Pathogenic	no_assertion_criteria_provided	1	0	1	0	1
ECE1	?Hirschsprung disease, cardiac defects, and autonomic dysfunction	1	2	1-21551904-G-A	599419	missense	Likely pathogenic	no_assertion_criteria_provided	1	0	5	6	11
ECE1	?Hirschsprung disease, cardiac defects, and autonomic dysfunction	1	2	1-21546501-G-A	9133	missense	Pathogenic	no_assertion_criteria_provided	2	2	14	4	20
ENAM	Amelogenesis imperfecta, type IB	1	3	4-71497599-A-T	4237	nonsense	Pathogenic	no_assertion_criteria_provided	1	0	1	2	3
ENG	Telangiectasia, hereditary hemorrhagic, type 1	3	2	9-130605373-C-T	407128	synonymous	Pathogenic/Likely Pathogenic	criteria_provided_multiple_submitters_no_conflicts	2	0	0	1	1
EPHB4	Capillary malformation-arteriovenous malformation 2	1	3	7-100404121-T-C	590869	missense	Pathogenic	no_assertion_criteria_provided	1	0	0	0	0
ERBB4	Amyotrophic lateral sclerosis 19	4	2	2-212288966-C-T	64625	missense	Pathogenic	no_assertion_criteria_provided	1	0	2	0	2
ERBB4	Amyotrophic lateral sclerosis 19	4	2	2-212248444-G-A	64626	missense	Pathogenic	no_assertion_criteria_provided	1	1	7	0	8
EXT1	Exostoses, multiple, type 1	2	3	8-118849384-C-T	265129	missense	Pathogenic	criteria_provided_multiple_submitters_no_conflicts	9	0	0	0	0
EXT2	Exostoses, multiple, type 2	2	3	11-44146532-C-T	265134	nonsense	Pathogenic	criteria_provided_multiple_submitters_no_conflicts	2	0	1	0	1
EXT2	Exostoses, multiple, type 2	2	3	11-44129329-C-T	534138	nonsense	Pathogenic	criteria_provided_single_submitter	3	0	1	0	1
EYA1	Branchiootorenal syndrome 1, with or without cataracts	1	3	8-72127865-A-G	7940	missense	Pathogenic	no_assertion_criteria_provided	1	0	1	0	1
EZH2	Weaver syndrome	1	2	7-148543659-A-G	208166	missense	Pathogenic	criteria_provided_single_submitter	1	1	1	2	4
FBLN5	Macular degeneration, age-related, 3	4	3	14-92403458-C-T	5478	missense	Pathogenic	no_assertion_criteria_provided	2	0	0	0	0
FBLN5	Macular degeneration, age-related, 3	4	3	14-92403492-C-G	5477	missense	Pathogenic	no_assertion_criteria_provided	2	1	0	1	2
FBLN5	Macular degeneration, age-related, 3	4	3	14-92343929-C-T	5482	missense	Pathogenic	criteria_provided_single_submitter	2	0	4	0	4
FBLN5	Macular degeneration, age-related, 3	4	3	14-92343965-G-A	5481	missense	Pathogenic	no_assertion_criteria_provided	4	1	2	2	5
FBN1	Geleophysic dysplasia 2	1	2	15-48752455-C-T	29697	missense	Pathogenic/Likely Pathogenic	criteria_provided_multiple_submitters_no_conflicts	31	0	0	0	0
FBN1	Marfan syndrome	3	2	15-48712977-G-A	36118	missense	Pathogenic	criteria_provided_single_submitter	8	0	0	1	1
FBN1	Marfan syndrome	3	2	15-48829895-A-C	36101	missense	Likely pathogenic	criteria_provided_single_submitter	1	0	1	0	1
FBN1	Marfan syndrome	3	2	15-48757777-G-A	200186	nonsense	Pathogenic	criteria_provided_multiple_submitters_no_conflicts	16	0	1	0	1
FBN1	Marfan syndrome	3	2	15-48780645-T-C	16446	missense	Pathogenic	no_assertion_criteria_provided	1	0	2	0	2
FGF17	Hypogonadotropic hypogonadism 20 with or without anosmia	2	3	8-21905669-A-G	50860	missense	Pathogenic	no_assertion_criteria_provided	1	0	1	0	1
FGF23	Hypophosphatemic rickets, autosomal dominant	3	3	12-4479729-C-T	36135	missense	Pathogenic	criteria_provided_multiple_submitters_no_conflicts	8	0	0	0	0
FGF8	Hypogonadotropic hypogonadism 6 with or without anosmia	2	3	10-103530370-C-T	140612	missense	Likely pathogenic	no_assertion_criteria_provided	2	0	3	0	3
FGF8	Hypogonadotropic hypogonadism 6 with or without anosmia	2	3	10-103534589-G-C	140613	synonymous	Likely pathogenic	no_assertion_criteria_provided	1	1	8	6	15
FGFR1	Jackson-Weiss syndrome	1	2	8-38282208-G-C	16279	missense	Pathogenic	criteria_provided_single_submitter	9	1	0	0	1
FGFR1	Pfeiffer syndrome	1	2	8-38282208-G-C	16279	missense	Pathogenic	criteria_provided_single_submitter	9	1	0	0	1
FGFR2	Apert syndrome	1	2	10-123279677-G-C	13272	missense	Pathogenic	criteria_provided_multiple_submitters_no_conflicts	28	0	0	0	0
FGFR2	Pfeiffer syndrome	1	2	10-123279599-C-A	265431	missense	Pathogenic	criteria_provided_multiple_submitters_no_conflicts	5	0	1	0	1
FGFR3	Thanatophoric dysplasia, type I	1	1	4-1803568-C-G	16339	missense	Pathogenic	criteria_provided_multiple_submitters_no_conflicts	14	0	0	1	1
FGFR3	LADD syndrome	1	2	4-1807288-G-A	16354	missense	Pathogenic	no_assertion_criteria_provided	1	2	3	0	5
FGFR3	Hypochondroplasia	1	2	4-1807363-A-G	16345	missense	Pathogenic	no_assertion_criteria_provided	6	0	0	0	0
FH	Leiomyomatosis and renal cell cancer	4	2	1-241672087-T-A	393566	splice acceptor	Pathogenic	criteria_provided_single_submitter	2	1	0	0	1
FLCN	Birt-Hogg-Dube syndrome	4	2	17-17125814-C-A	231274	splice donor	Pathogenic/Likely Pathogenic	criteria_provided_multiple_submitters_no_conflicts	5	0	3	0	3
FLG	Ichthyosis vulgaris	1	3	1-152279701-G-C	16321	nonsense	Pathogenic	no_assertion_criteria_provided	1	0	1	1	2
FLG	Ichthyosis vulgaris	1	3	1-152277475-G-T	225360	nonsense	Pathogenic	criteria_provided_multiple_submitters_no_conflicts	1	0	3	0	3
FLNC	Cardiomyopathy, familial restrictive 5	4	2	7-128494715-C-T	478129	nonsense	Pathogenic	criteria_provided_single_submitter	1	0	0	1	1
FLNC	Cardiomyopathy, familial hypertrophic, 26	4	2	7-128484710-A-G	573818	splice acceptor	Likely pathogenic	criteria_provided_single_submitter	1	0	0	1	1
FLNC	Cardiomyopathy, familial restrictive 5	4	2	7-128484710-A-G	573818	splice acceptor	Likely pathogenic	criteria_provided_single_submitter	1	0	0	1	1
FLNC	Myopathy, distal, 4	4	2	7-128484710-A-G	573818	splice acceptor	Likely pathogenic	criteria_provided_single_submitter	1	0	0	1	1
FLNC	Myopathy, myofibrillar, 5	4	2	7-128484710-A-G	573818	splice acceptor	Likely pathogenic	criteria_provided_single_submitter	1	0	0	1	1
FLNC	Cardiomyopathy, familial hypertrophic, 26	4	2	7-128489383-A-T	570065	splice acceptor	Likely pathogenic	criteria_provided_single_submitter	1	0	0	0	0
FLNC	Cardiomyopathy, familial restrictive 5	4	2	7-128489383-A-T	570065	splice acceptor	Likely pathogenic	criteria_provided_single_submitter	1	0	0	0	0
FLNC	Myopathy, distal, 4	4	2	7-128489383-A-T	570065	splice acceptor	Likely pathogenic	criteria_provided_single_submitter	1	0	0	0	0
FLNC	Myopathy, myofibrillar, 5	4	2	7-128489383-A-T	570065	splice acceptor	Likely pathogenic	criteria_provided_single_submitter	1	0	0	0	0
FLNC	Myopathy, myofibrillar, 5	4	2	7-128477557-C-T	539411	nonsense	Pathogenic	criteria_provided_single_submitter	1	0	0	0	0
FLT4	Lymphatic malformation 1	2	3	5-180046749-C-T	16269	missense	Pathogenic	no_assertion_criteria_provided	1	0	0	0	0
FREM1	Trigonocephaly 2	1	2	9-14776145-T-A	30766	missense	Pathogenic	no_assertion_criteria_provided	1	0	1	2	3
FSHR	Ovarian hyperstimulation syndrome	4	3	2-49190326-A-G	16253	missense	Pathogenic	no_assertion_criteria_provided	1	0	1	0	1
FTL	Hyperferritinemia-cataract syndrome	3	3	19-49468853-C-T	39583	missense	Pathogenic	no_assertion_criteria_provided	1	0	0	1	1
FUS	Amyotrophic lateral sclerosis 6, with or without frontotemporal dementia	4	2	16-31196352-G-A	29708	missense	Pathogenic	no_assertion_criteria_provided	1	0	5	1	6
FUS	Amyotrophic lateral sclerosis 6, with or without frontotemporal dementia	4	2	16-31196382-C-T	16227	missense	Pathogenic	no_assertion_criteria_provided	2	1	1	0	2
FZD4	Exudative vitreoretinopathy 1	1	3	11-86663485-T-C	224624	missense	Pathogenic	criteria_provided_multiple_submitters_no_conflicts	8	0	1	1	2
FZD4	Rethinopathy of prematurity	1	3	11-86663032-T-C	5489	missense	Pathogenic	no_assertion_criteria_provided	1	7	30	14	51
GARS1	Charcot-Marie-Tooth disease, type 2D	3	3	7-30665896-G-A	9208	missense	Pathogenic	no_assertion_criteria_provided	4	0	1	1	2
GARS1	Neuropathy, distal hereditary motor, type VA	3	3	7-30665896-G-A	9208	missense	Pathogenic	no_assertion_criteria_provided	4	0	1	1	2
GARS1	Charcot-Marie-Tooth disease, type 2D	3	3	7-30671863-C-T	209157	missense	Pathogenic	criteria_provided_single_submitter	7	0	2	0	2
GATA4	Ventricular septal defect 1	1	2	8-11614521-G-A	30101	missense	Pathogenic	no_assertion_criteria_provided	1	0	5	1	6
GATA4	Ventricular septal defect 1	1	2	8-11615980-C-T	30102	missense	Pathogenic	no_assertion_criteria_provided	1	0	0	2	2
GCK	MODY, type II	3	3	7-44187277-C-A	16132	nonsense	Pathogenic	no_assertion_criteria_provided	3	0	0	1	1
GCK	MODY, type II	3	3	7-44228507-C-A	619964	splice donor	Pathogenic	criteria_provided_single_submitter	4	1	0	0	1
GCK	MODY, type II	3	3	7-44187429-G-A	16134	missense	Pathogenic	criteria_provided_multiple_submitters_no_conflicts	15	0	1	0	1
GCK	MODY, type II	3	3	7-44187331-C-T	16135	missense	Pathogenic	criteria_provided_multiple_submitters_no_conflicts	14	0	1	0	1
GCK	MODY, type II	3	3	7-44187346-C-T	265175	missense	Pathogenic	criteria_provided_multiple_submitters_no_conflicts	11	0	1	0	1
GCK	MODY, type II	3	3	7-44189362-C-T	36243	missense	Pathogenic/Likely Pathogenic	criteria_provided_multiple_submitters_no_conflicts	16	0	1	0	1
GCK	MODY, type II	3	3	7-44190598-C-T	36217	missense	Likely pathogenic	criteria_provided_single_submitter	1	0	0	0	0
GCK	MODY, type II	3	3	7-44192933-G-A	36205	missense	Pathogenic/Likely Pathogenic	criteria_provided_multiple_submitters_no_conflicts	4	0	1	0	1
GCK	MODY, type II	3	3	7-44193002-G-A	431973	missense	Pathogenic/Likely Pathogenic	criteria_provided_multiple_submitters_no_conflicts	17	1	1	0	2
GCK	Diabetes mellitus, noninsulin-dependent, late onset	3	3	7-44192980-C-T	393453	missense	Likely pathogenic	criteria_provided_multiple_submitters_no_conflicts	9	0	1	0	1
GCM2	Hypoparathyroidism, familial isolated	3	3	6-10877576-C-A	6091	missense	Pathogenic	no_assertion_criteria_provided	2	0	2	1	3
GCM2	Hypoparathyroidism, familial isolated	3	3	6-10877529-C-T	6092	missense	Pathogenic	no_assertion_criteria_provided	1	0	1	0	1
GDF2	Telangiectasia, hereditary hemorrhagic, type 5	3	3	10-48416440-G-A	88650	missense	Pathogenic	no_assertion_criteria_provided	1	0	0	0	0
GDF2	Telangiectasia, hereditary hemorrhagic, type 5	3	3	10-48413871-G-A	88652	missense	Pathogenic	no_assertion_criteria_provided	1	7	22	8	37
GDF3	Microphthalmia, isolated 7	1	3	12-7842985-C-T	30593	missense	Pathogenic	no_assertion_criteria_provided	1	0	17	3	20
GDF5	Symphalangism, proximal, 1B	1	3	20-34021742-C-T	8389	missense	Pathogenic	no_assertion_criteria_provided	1	0	0	0	0
GDF6	Klippel-Feil syndrome 1, autosomal dominant	1	3	8-97172796-C-A	8374	missense	Pathogenic	no_assertion_criteria_provided	1	6	10	3	19
GFAP	Alexander disease	3	2	17-42987511-C-T	190367	missense	Pathogenic	criteria_provided_single_submitter	3	0	0	0	0
GFAP	Alexander disease	3	2	17-42992646-C-T	66461	missense	Pathogenic	no_assertion_criteria_provided	10	0	0	0	0
GFAP	Alexander disease	3	2	17-42990750-C-G	66494	missense	Pathogenic	no_assertion_criteria_provided	4	3	24	7	34
GFI1	?Neutropenia, nonimmune chronic idiopathic, of adults	4	5	1-92941647-T-C	8740	missense	Pathogenic	no_assertion_criteria_provided	2	0	2	1	3
GJB2	Deafness, autosomal dominant 3a	3	3	13-20763256-A-T	195205	nonsense	Pathogenic	criteria_provided_multiple_submitters_no_conflicts	1	0	0	0	0
GJB4	Erythrokeratodermia variabilis et progressiva 2	2	3	1-35226920-G-A	5008	missense	Pathogenic	no_assertion_criteria_provided	1	1	2	1	4
GJB6	Deafness, autosomal dominant 3b	5	3	13-20797606-G-A	5543	missense	Pathogenic	no_assertion_criteria_provided	4	1	0	1	2
GJB6	Deafness, autosomal dominant 3b	5	3	13-20797501-G-A	424855	missense	Pathogenic	no_assertion_criteria_provided	3	0	5	1	6
GLI2	Holoprosencephaly 9	1	2	2-121742248-G-A	37083	missense	Pathogenic	no_assertion_criteria_provided	1	1	2	2	5
GNAT1	Night blindness, congenital stationary, autosomal dominant 3	1	3	3-50230572-G-A	15926	missense	Pathogenic	no_assertion_criteria_provided	1	0	1	0	1
GNB4	Charcot-Marie-Tooth disease, dominant intermediate F	3	2	3-179131240-T-C	617599	missense	Likely pathogenic	no_assertion_criteria_provided	1	0	0	0	0
GRHL3	Van der Woude syndrome 2	1	3	1-24664534-G-A	101518	missense	Pathogenic	no_assertion_criteria_provided	2	1	3	0	4
GRIN2A	Epilepsy, focal, with speech disorder and with or without mental retardation	2	2	16-9916143-C-T	205656	missense	Pathogenic/Likely Pathogenic	criteria_provided_multiple_submitters_no_conflicts	4	0	0	1	1
GRN	Frontotemporal dementia, ubiquitin-positive	4	2	17-42427098-C-T	98134	nonsense	Pathogenic	criteria_provided_multiple_submitters_no_conflicts	1	1	0	0	1
GRN	Frontotemporal dementia, ubiquitin-positive	4	2	17-42428169-G-A	203460	splice donor	Pathogenic/Likely Pathogenic	criteria_provided_multiple_submitters_no_conflicts	1	0	0	0	0
GRN	Frontotemporal dementia, ubiquitin-positive	4	2	17-42426534-T-C	16008	missense	Pathogenic	no_assertion_criteria_provided	2	0	1	0	1
HBB	Heinz body anemia	1	4	11-5248029-C-A	15368	missense	Pathogenic	no_assertion_criteria_provided	12	1	13	6	20
HBB	Erythrocytosis 6	1	4	11-5248182-C-A	15306	missense	Pathogenic	no_assertion_criteria_provided	1	0	0	1	1
HBB	Erythrocytosis 6	1	4	11-5247874-T-A	15193	missense	Pathogenic	no_assertion_criteria_provided	1	0	0	1	1
HCN4	Sick sinus syndrome 2	1	2	15-73617719-C-T	5175	missense	Pathogenic	no_assertion_criteria_provided	9	0	1	0	1
HK1	Retinitis pigmentosa 79	3	3	10-71158514-G-A	424845	missense	Pathogenic	no_assertion_criteria_provided	4	0	1	0	1
HMBS	Porphyria, acute intermittent	3	2	11-118963217-C-T	1473	missense	Pathogenic	no_assertion_criteria_provided	1	0	0	0	0
HNF1A	MODY, type III	3	2	12-121432080-C-A	14945	missense	Likely pathogenic	criteria_provided_single_submitter	2	0	0	1	1
HNF1A	MODY, type III	3	2	12-121437407-A-G	36811	missense	Likely pathogenic	criteria_provided_single_submitter	3	2	1	1	4
HNF1A	MODY, type III	3	2	12-121416600-C-T	435422	missense	Likely pathogenic	criteria_provided_single_submitter	5	1	2	1	4
HNF1A	MODY, type III	3	2	12-121435391-C-T	36801	missense	Likely pathogenic	criteria_provided_single_submitter	2	0	1	0	1
HNF1A	MODY, type III	3	2	12-121437325-C-T	36808	missense	Likely pathogenic	criteria_provided_single_submitter	2	0	1	0	1
HNF1A	MODY, type III	3	2	12-121437161-G-C	14947	missense	Pathogenic	no_assertion_criteria_provided	1	1	3	0	4
HNRNPA1	Amyotrophic lateral sclerosis 20	4	2	12-54677644-A-G	65453	missense	Pathogenic	no_assertion_criteria_provided	1	0	0	0	0
HRG	Thrombophilia, histidine-rich glycoprotein-related	4	2	3-186386811-C-T	440913	missense	Pathogenic	no_assertion_criteria_provided	1	0	1	0	1
HSPB1	Charcot-Marie-Tooth disease type 2F	3	2	7-75933134-G-T	157529	missense	Pathogenic	no_assertion_criteria_provided	10	0	1	0	1
IDH2	D-2-hydroxyglutaric aciduria 2	1	2	15-90631934-C-T	14716	missense	Pathogenic	criteria_provided_multiple_submitters_no_conflicts	15	0	2	4	6
IFIH1	Singleton-Merten syndrome 1	1	2	2-163128887-C-T	189338	missense	Pathogenic	criteria_provided_single_submitter	3	0	3	0	3
IL17F	?Candidiasis, familial, 6, autosomal dominant	2	3	6-52101937-G-A	30589	missense	Pathogenic	no_assertion_criteria_provided	1	1	4	1	6
IMPDH1	Retinitis pigmentosa 10	2	3	7-128038485-C-T	14835	missense	Pathogenic	no_assertion_criteria_provided	1	1	0	1	2
IMPDH1	Retinitis pigmentosa 10	2	3	7-128038611-C-T	14834	missense	Pathogenic	criteria_provided_single_submitter	6	0	0	0	0
IMPDH1	Leber congenital amaurosis 11	1	2	7-128040882-G-A	14837	missense	Pathogenic	no_assertion_criteria_provided	5	1	23	10	34
IMPG1	Macular dystrophy, vitelliform, 4	4	3	6-76713646-G-T	438085	missense	Likely pathogenic	no_assertion_criteria_provided	1	0	5	3	8
IMPG1	Macular dystrophy, vitelliform, 4	4	3	6-76728434-C-A	162134	splice donor	Pathogenic	no_assertion_criteria_provided	1	1	0	0	1
IMPG1	Macular dystrophy, vitelliform, 4	4	3	6-76660584-G-A	162135	nonsense	Pathogenic	no_assertion_criteria_provided	1	1	0	0	1
IMPG1	Macular dystrophy, vitelliform, 4	4	3	6-76744345-A-G	162136	missense	Pathogenic	no_assertion_criteria_provided	2	0	4	0	4
IMPG2	Macular dystrophy, vitelliform, 5	4	3	3-101023121-A-G	3550	missense	Pathogenic	no_assertion_criteria_provided	2	1	4	3	8
INS	Maturity-onset diabetes of the young, type 10	3	3	11-2182186-G-A	13390	missense	Pathogenic	no_assertion_criteria_provided	1	2	1	0	3
INSL3	Cryptorchidism	1	3	19-17927842-G-A	37092	nonsense	Pathogenic	no_assertion_criteria_provided	1	0	0	1	1
INSL3	Cryptorchidism	1	3	19-17927781-G-A	14830	missense	Pathogenic	no_assertion_criteria_provided	2	4	18	9	31
INSL3	Cryptorchidism	1	3	19-17927754-C-T	14832	missense	Pathogenic	no_assertion_criteria_provided	1	6	69	10	85
INSL3	Cryptorchidism	1	3	19-17927755-G-A	14831	missense	Pathogenic	no_assertion_criteria_provided	2	0	0	0	0
INSL3	Cryptorchidism	1	3	19-17927729-G-C	14829	missense	Pathogenic	no_assertion_criteria_provided	1	0	1	0	1
INSR	Hyperinsulinemic hypoglycemia, familial, 5	3	3	19-7120688-C-T	14708	missense	Pathogenic	no_assertion_criteria_provided	3	0	0	0	0
IRF6	van der Woude syndrome	1	3	1-209974625-C-T	3421	missense	Pathogenic	no_assertion_criteria_provided	1	0	0	0	0
KCNA5	Atrial fibrillation, familial, 7	4	2	12-5155141-G-A	13472	missense	Pathogenic	no_assertion_criteria_provided	1	0	0	1	1
KCNA5	Atrial fibrillation, familial, 7	4	2	12-5155040-C-T	13471	missense	Pathogenic	no_assertion_criteria_provided	1	0	3	1	4
KCNJ2	Andersen syndrome	2	2	17-68171380-G-A	67560	missense	Pathogenic	criteria_provided_single_submitter	9	0	1	0	1
KCNJ5	Hyperaldosteronism, familial, type III	2	3	11-128781904-G-A	135681	missense	Pathogenic	no_assertion_criteria_provided	1	0	0	0	0
KCNQ2	Benign familial neonatal seizures 1	1	3	20-62044909-G-A	205913	missense	Pathogenic	criteria_provided_multiple_submitters_no_conflicts	6	0	0	0	0
KCNQ3	Seizures, benign neonatal, 2	1	3	8-133187708-A-G	21415	missense	Pathogenic	no_assertion_criteria_provided	3	0	0	1	1
KCNQ4	Deafness, autosomal dominant 2A	2	3	1-41284190-C-G	21424	missense	Pathogenic	no_assertion_criteria_provided	3	0	27	9	36
KCNQ4	Deafness, autosomal dominant 2A	2	3	1-41304146-C-T	208373	missense	Pathogenic	no_assertion_criteria_provided	3	0	1	2	3
KCNT1	Epilepsy, nocturnal frontal lobe, 5	2	3	9-138671257-C-T	39597	missense	Pathogenic	no_assertion_criteria_provided	7	0	2	0	2
KIF5A	Spastic paraplegia 10, autosomal dominant	3	2	12-57963431-C-T	6809	missense	Pathogenic	no_assertion_criteria_provided	7	1	2	0	3
KLF11	Maturity-onset diabetes of the young, type VII	3	3	2-10188503-G-T	6498	missense	Pathogenic	no_assertion_criteria_provided	1	4	7	3	14
KLHL10	Spermatogenic failure 11	5	3	17-40001630-G-A	40009	missense	Pathogenic	no_assertion_criteria_provided	1	6	29	10	45
KMT2B	Dystonia 28, childhood-onset	2	2	19-36221667-G-A	590881	missense	Pathogenic	no_assertion_criteria_provided	3	0	0	0	0
KMT2D	Kabuki syndrome 1	1	2	12-49421017-G-A	183377	missense	Likely pathogenic	no_assertion_criteria_provided	1	0	0	0	0
KRAS	Noonan syndrome 3	1	1	12-25398279-C-T	12589	missense	Pathogenic	reviewed_by_expert_panel	14	0	0	1	1
KRAS	RAS-associated autoimmune leukoproliferative disorder	2	2	12-25398284-C-T	12582	missense	Pathogenic	criteria_provided_multiple_submitters_no_conflicts	45	0	0	2	2
KRT16	Pachyonychia congenita 1	3	3	17-39766801-T-A	14607	missense	Likely pathogenic	criteria_provided_single_submitter	1	4	16	10	30
KRT81	Monilethrix	1	3	12-52681822-A-T	561048	nonsense	Pathogenic	criteria_provided_single_submitter	1	21	75	19	115
LAMA4	Cardiomyopathy, dilated, 1JJ	4	2	6-112462089-G-A	50370	missense	Pathogenic	no_assertion_criteria_provided	1	1	1	1	3
LAMA4	Cardiomyopathy, dilated, 1JJ	4	2	6-112460366-G-A	50369	nonsense	Pathogenic	no_assertion_criteria_provided	1	1	0	0	1
LBR	?Reynolds syndrome	4	3	1-225599113-G-A	9533	missense	Likely pathogenic	criteria_provided_single_submitter	1	3	11	7	21
LDB3	Myopathy, myofibrillar, 4	4	2	10-88446975-C-T	4728	missense	Pathogenic	criteria_provided_multiple_submitters_no_conflicts	9	0	1	0	1
LHX4	Pituitary hormone deficiency, combined, 4	1	3	1-180235528-C-T	7508	missense	Pathogenic	no_assertion_criteria_provided	1	0	6	2	8
LRP5	Polycystic liver disease 4 with or without kidney cysts	4	3	11-68154128-G-A	183258	missense	Pathogenic	no_assertion_criteria_provided	1	0	1	0	1
LRP5	Polycystic liver disease 4 with or without kidney cysts	4	3	11-68193580-C-T	162391	missense	Pathogenic	no_assertion_criteria_provided	1	1	0	0	1
MAP3K1	46XY sex reversal 6	2	3	5-56171018-G-A	30145	missense	Pathogenic	no_assertion_criteria_provided	2	4	31	13	48
MAPT	Pick disease	4	2	17-44101376-G-A	14255	missense	Likely pathogenic	criteria_provided_single_submitter	8	0	2	0	2
MARS	Charcot-Marie-Tooth disease, axonal, type 2U	4	3	12-57909709-C-A	187857	missense	Pathogenic	no_assertion_criteria_provided	6	0	5	0	5
MATR3	Amyotrophic lateral sclerosis 21	4	2	5-138643448-T-G	126561	missense	Pathogenic	no_assertion_criteria_provided	1	0	0	1	1
MCM2	Deafness, autosomal dominant 70	3	3	3-127318284-C-T	235129	missense	Pathogenic	no_assertion_criteria_provided	1	0	2	0	2
MFAP5	Aortic aneurysm, familial thoracic 9	4	2	12-8800737-G-A	162199	nonsense	Pathogenic	no_assertion_criteria_provided	1	0	4	1	5
MFAP5	Aortic aneurysm, familial thoracic 9	4	2	12-8813491-C-A	162200	missense	Pathogenic	no_assertion_criteria_provided	1	0	1	1	2
MFN2	Charcot-Marie-Tooth disease, axonal, type 2A2A	3	2	1-12061480-G-A	2271	missense	Pathogenic	criteria_provided_multiple_submitters_no_conflicts	20	0	1	0	1
MFN2	Charcot-Marie-Tooth disease, axonal, type 2A2A	3	2	1-12058934-C-T	217165	missense	Pathogenic	criteria_provided_multiple_submitters_no_conflicts	3	0	1	0	1
MIB1	Left ventricular noncompaction 7	4	2	18-19438554-G-T	40091	missense	Pathogenic	criteria_provided_single_submitter	1	1	4	5	10
MITF	Waardenburg syndrome, type 2A	1	3	3-70014031-T-C	14277	missense	Pathogenic	no_assertion_criteria_provided	2	1	1	1	3
MLH1	Colorectal cancer, hereditary nonpolyposis, type 2	4	2	3-37042544-G-T	90151	missense	Likely pathogenic	reviewed_by_expert_panel	11	0	2	0	2
MLH1	Colorectal cancer, hereditary nonpolyposis, type 2	4	2	3-37070273-A-G	455386	splice acceptor	Likely pathogenic	criteria_provided_single_submitter	4	0	2	0	2
MPZ	Charcot-Marie-Tooth disease, type 2I	4	3	1-161277096-G-C	14194	missense	Pathogenic	no_assertion_criteria_provided	4	0	1	0	1
MPZ	Charcot-Marie-Tooth disease, type 1B	3	2	1-161276528-A-T	447730	missense	Pathogenic	criteria_provided_multiple_submitters_no_conflicts	5	1	0	1	2
MPZ	Charcot-Marie-Tooth disease, type 1B	3	2	1-161276680-A-G	41018	missense	Pathogenic	no_assertion_criteria_provided	2	0	1	0	1
MSH2	Colorectal cancer, hereditary nonpolyposis, type 1	4	2	2-47657082-T-C	218032	splice donor	Pathogenic/Likely Pathogenic	criteria_provided_multiple_submitters_no_conflicts	6	0	0	0	0
MSH2	Colorectal cancer, hereditary nonpolyposis, type 1	4	2	2-47693795-A-G	90688	splice acceptor	Pathogenic	reviewed_by_expert_panel	4	0	0	0	0
MSH2	Colorectal cancer, hereditary nonpolyposis, type 1	4	2	2-47693947-G-A	483664	missense	Pathogenic	criteria_provided_single_submitter	2	0	0	0	0
MSH2	Colorectal cancer, hereditary nonpolyposis, type 1	4	2	2-47703538-C-T	36572	nonsense	Pathogenic	reviewed_by_expert_panel	28	0	1	0	1
MSH6	Colorectal cancer, hereditary nonpolyposis, type 5	4	2	2-48028135-C-T	89330	nonsense	Pathogenic	reviewed_by_expert_panel	8	0	0	0	0
MSH6	Colorectal cancer, hereditary nonpolyposis, type 5	4	2	2-48028028-A-G	234622	missense	Likely pathogenic	reviewed_by_expert_panel	4	0	1	0	1
MSH6	Colorectal cancer, hereditary nonpolyposis, type 5	4	2	2-48025840-C-T	89559	nonsense	Pathogenic	reviewed_by_expert_panel	6	0	0	1	1
MSH6	Colorectal cancer, hereditary nonpolyposis, type 5	4	2	2-48027886-C-T	89314	nonsense	Pathogenic	reviewed_by_expert_panel	6	0	1	0	1
MSH6	Colorectal cancer, hereditary nonpolyposis, type 5	4	2	2-48033421-G-A	140866	missense	Likely pathogenic	criteria_provided_multiple_submitters_no_conflicts	12	0	1	0	1
MSH6	Colorectal cancer, hereditary nonpolyposis, type 5	4	2	2-48026743-A-C	126891	missense	Likely pathogenic	reviewed_by_expert_panel	2	0	0	0	0
MSH6	Colorectal cancer, hereditary nonpolyposis, type 5	4	2	2-48030612-C-T	89357	missense	Likely pathogenic	reviewed_by_expert_panel	19	0	8	2	10
MSH6	Colorectal cancer, hereditary nonpolyposis, type 5	4	2	2-48026468-T-C	89189	missense	Pathogenic	reviewed_by_expert_panel	8	1	1	0	2
MSR1	Barrett esophagus/esophageal adenocarcinoma	4	2	8-16021631-G-C	29779	missense	Pathogenic	no_assertion_criteria_provided	1	0	0	0	0
MSX1	Orofacial cleft 5	1	3	4-4862084-C-A	14885	missense	Pathogenic	no_assertion_criteria_provided	3	0	12	0	12
MSX2	Parietal foramina 1	1	3	5-174156297-G-A	16963	missense	Pathogenic	no_assertion_criteria_provided	1	0	1	0	1
MYH3	Arthrogryposis, distal, type 2B3 (Sheldon-Hall)	1	2	17-10551909-C-T	14145	missense	Pathogenic	criteria_provided_multiple_submitters_no_conflicts	1	0	0	1	1
MYH6	Cardiomyopathy, dilated, 1EE	3	2	14-23857123-C-T	14152	missense	Pathogenic	no_assertion_criteria_provided	1	1	0	0	1
MYH6	Cardiomyopathy, hypertrophic, 14	4	2	14-23865538-C-T	14147	missense	Pathogenic	no_assertion_criteria_provided	1	0	2	0	2
MYH9	Macrothrombocytopenia and granulocyte inclusions with or without nephritis or sensorineural hearing loss	3	3	22-36678800-G-A	14072	nonsense	Pathogenic	no_assertion_criteria_provided	7	0	1	0	1
MYL2	Cardiomyopathy, hypertrophic, 10	3	2	12-111352091-C-T	14067	missense	Pathogenic/Likely Pathogenic	criteria_provided_multiple_submitters_no_conflicts	24	0	1	0	1
MYL2	Cardiomyopathy, hypertrophic, 10	3	2	12-111348980-C-G	31768	splice acceptor	Pathogenic/Likely Pathogenic	criteria_provided_multiple_submitters_no_conflicts	3	0	1	1	2
MYL2	Cardiomyopathy, hypertrophic, 10	3	2	12-111356937-C-T	14065	missense	Pathogenic/Likely Pathogenic	criteria_provided_multiple_submitters_no_conflicts	15	0	0	0	0
MYLK	Aortic aneurysm, familial thoracic 7	3	2	3-123457827-G-A	617898	nonsense	Likely pathogenic	criteria_provided_single_submitter	1	0	1	1	2
MYO6	Deafness, autosomal dominant 22	3	3	6-76596598-C-T	8582	nonsense	Pathogenic	criteria_provided_single_submitter	1	0	1	0	1
MYO7A	Deafness, autosomal dominant 11	3	3	11-76867967-G-A	29924	missense	Pathogenic/Likely Pathogenic	criteria_provided_single_submitter	8	0	1	1	2
MYOT	Myopathy, myofibrillar, 3	4	3	5-137206519-C-T	5837	missense	Pathogenic	criteria_provided_multiple_submitters_no_conflicts	11	0	2	0	2
NEXN	Cardiomyopathy, hypertrophic, 20	4	2	1-78383902-C-G	30993	missense	Pathogenic	no_assertion_criteria_provided	1	1	0	0	1
NF1	Neurofibromatosis, type 1	3	2	17-29585518-A-G	336	missense	Pathogenic	criteria_provided_multiple_submitters_no_conflicts	16	0	0	1	1
NF1	Neurofibromatosis, type 1	3	2	17-29497003-C-T	40093	nonsense	Pathogenic	criteria_provided_multiple_submitters_no_conflicts	12	0	1	0	1
NF1	Neurofibromatosis, type 1	3	2	17-29528489-C-T	404597	nonsense	Pathogenic	criteria_provided_multiple_submitters_no_conflicts	5	0	0	0	0
NF1	Neurofibromatosis, type 1	3	2	17-29559208-G-A	573917	splice donor	Likely pathogenic	criteria_provided_single_submitter	2	0	1	0	1
NF1	Neurofibromatosis, type 1	3	2	17-29553492-C-T	188280	nonsense	Pathogenic	criteria_provided_multiple_submitters_no_conflicts	20	0	0	0	0
NF1	Neurofibromatosis, type 1	3	2	17-29665757-C-G	439973	nonsense	Pathogenic	criteria_provided_multiple_submitters_no_conflicts	10	0	0	0	0
NF1	Neurofibromatosis, type 1	3	2	17-29552152-G-A	68308	missense	Pathogenic	criteria_provided_multiple_submitters_no_conflicts	23	0	1	0	1
NF1	Neurofibromatosis, type 1	3	2	17-29554554-C-A	68316	missense	Pathogenic/Likely Pathogenic	criteria_provided_multiple_submitters_no_conflicts	8	0	0	0	0
NF1	Neurofibromatosis, type 1	3	2	17-29562746-C-T	237556	nonsense	Pathogenic	criteria_provided_multiple_submitters_no_conflicts	9	0	0	1	1
NF1	Neurofibromatosis, type 1	3	2	17-29576111-C-T	344	nonsense	Pathogenic	criteria_provided_multiple_submitters_no_conflicts	9	0	0	1	1
NF1	Neurofibromatosis, type 1	3	2	17-29533315-C-T	230673	nonsense	Pathogenic	criteria_provided_multiple_submitters_no_conflicts	7	0	1	0	1
NLRP3	Keratoendothelitis fugax hereditaria	3	3	1-247582157-G-C	495298	missense	Likely pathogenic	criteria_provided_single_submitter	2	1	4	0	5
NOBOX	Premature ovarian failure 5	4	3	7-144096940-C-T	1083	missense	Pathogenic	no_assertion_criteria_provided	1	2	9	2	13
NOBOX	Premature ovarian failure 5	4	3	7-144097225-C-G	167876	missense	Pathogenic	no_assertion_criteria_provided	1	0	0	0	0
NOBOX	Premature ovarian failure 5	4	3	7-144097343-G-A	167873	nonsense	Pathogenic	no_assertion_criteria_provided	1	0	0	1	1
NOTCH3	Cerebral arteriopathy with subcortical infarcts and leukoencephalopathy 1	4	2	19-15297937-G-A	374637	missense	Pathogenic/Likely Pathogenic	criteria_provided_multiple_submitters_no_conflicts	9	0	1	0	1
NOTCH3	Cerebral arteriopathy with subcortical infarcts and leukoencephalopathy 1	4	2	19-15298126-G-A	546089	missense	Pathogenic/Likely Pathogenic	criteria_provided_multiple_submitters_no_conflicts	10	1	25	4	30
NOTCH3	Cerebral arteriopathy with subcortical infarcts and leukoencephalopathy 1	4	2	19-15302831-G-A	447862	missense	Pathogenic/Likely Pathogenic	criteria_provided_multiple_submitters_no_conflicts	6	0	0	0	0
NOTCH3	Cerebral arteriopathy with subcortical infarcts and leukoencephalopathy 1	4	2	19-15298084-G-A	447794	missense	Pathogenic	criteria_provided_multiple_submitters_no_conflicts	18	1	3	1	5
NPR2	Short stature with nonspecific skeletal abnormalities	1	2	9-35792733-C-T	208359	missense	Pathogenic	no_assertion_criteria_provided	1	0	0	0	0
NPR2	Short stature with nonspecific skeletal abnormalities	1	2	9-35806471-C-T	208356	missense	Pathogenic	no_assertion_criteria_provided	1	0	3	0	3
NR5A1	ADRENAL INSUFFICIENCY, NR5A1-RELATED	3	3	9-127262475-C-A	12795	missense	Pathogenic	no_assertion_criteria_provided	1	0	2	0	2
NR5A1	Spermatogenic failure 8	4	3	9-127262847-G-A	29894	missense	Pathogenic	no_assertion_criteria_provided	1	0	3	1	4
NRAS	Noonan syndrome 6	1	2	1-115258744-C-T	13901	missense	Pathogenic	criteria_provided_single_submitter	18	0	0	0	0
NRL	Retinitis pigmentosa 27	3	3	14-24551771-A-G	39510	missense	Pathogenic	no_assertion_criteria_provided	2	1	0	0	1
NTF4	Glaucoma 1, open angle, 1O	4	3	19-49564638-C-T	14019	missense	Pathogenic	no_assertion_criteria_provided	1	1	1	0	2
OPA1	Optic atrophy 1	2	3	3-193355075-G-A	431939	intron	Likely pathogenic	criteria_provided_multiple_submitters_no_conflicts	3	0	1	0	1
OPN1SW	Colorblindness, tritan	1	3	7-128413840-G-A	64	missense	Pathogenic	no_assertion_criteria_provided	2	1	1	0	2
OPN1SW	Colorblindness, tritan	1	3	7-128414599-A-G	63	missense	Pathogenic	no_assertion_criteria_provided	1	0	1	0	1
OPN1SW	Colorblindness, tritan	1	3	7-128415610-C-T	62	missense	Pathogenic	no_assertion_criteria_provided	2	1	13	9	23
OSMR	Amyloidosis, primary localized cutaneous, 1	2	3	5-38925351-A-C	30222	missense	Pathogenic	no_assertion_criteria_provided	1	0	4	1	5
OSMR	Amyloidosis, primary localized cutaneous, 1	2	3	5-38925342-C-T	30221	missense	Pathogenic	criteria_provided_single_submitter	1	0	2	1	3
OTX2	Pituitary hormone deficiency, combined, 6	2	2	14-57268649-T-C	30023	missense	Pathogenic	no_assertion_criteria_provided	1	0	4	0	4
P4HA2	Myopia 25, autosomal dominant	2	3	5-131544863-C-T	372165	missense	Pathogenic	no_assertion_criteria_provided	1	1	1	1	3
P4HA2	Myopia 25, autosomal dominant	2	3	5-131549659-T-C	372166	missense	Pathogenic	no_assertion_criteria_provided	1	0	4	3	7
PACS1	Schuurs-Hoeijmakers syndrome	1	2	11-65978677-C-T	39581	missense	Pathogenic	criteria_provided_multiple_submitters_no_conflicts	19	0	1	0	1
PARN	Pulmonary fibrosis and/or bone marrow failure, telomere-related, 4	4	2	16-14674731-T-C	190471	missense	Pathogenic	no_assertion_criteria_provided	1	0	0	0	0
PAX4	Maturity-onset diabetes of the young, type IX	3	3	7-127251731-C-T	13794	splice acceptor	Pathogenic	no_assertion_criteria_provided	1	0	0	1	1
PAX4	Maturity-onset diabetes of the young, type IX	3	3	7-127253858-G-A	13793	missense	Pathogenic	no_assertion_criteria_provided	1	0	4	1	5
PAX6	Aniridia	1	3	11-31816238-G-A	372441	missense	Likely pathogenic	criteria_provided_multiple_submitters_no_conflicts	2	0	1	0	1
PCSK9	Hypercholesterolemia, familial, 3	5	5	1-55509594-C-T	440714	missense	Pathogenic	no_assertion_criteria_provided	1	0	0	0	0
PCSK9	Hypercholesterolemia, familial, 3	5	5	1-55524216-C-G	265944	missense	Likely pathogenic	criteria_provided_single_submitter	3	0	2	1	3
PDE11A	Pigmented nodular adrenocortical disease, primary, 2	3	2	2-178592878-G-C	225433	nonsense	Likely pathogenic	criteria_provided_single_submitter	1	0	11	3	14
PDE11A	Pigmented nodular adrenocortical disease, primary, 2	3	2	2-178879115-G-A	225434	nonsense	Likely pathogenic	criteria_provided_single_submitter	1	2	19	7	28
PDE1C	?Deafness, autosomal dominant 74	4	3	7-31890328-C-A	433528	missense	Pathogenic/Likely Pathogenic	no_assertion_criteria_provided	1	0	2	4	6
PDGFRB	Basal ganglia calcification, idiopathic, 4	3	2	5-149497359-G-A	39589	missense	Pathogenic	no_assertion_criteria_provided	3	0	0	1	1
PDGFRB	Myofibromatosis, infantile, 1	3	2	5-149503858-G-T	55849	missense	Pathogenic	no_assertion_criteria_provided	2	0	0	1	1
PDGFRB	Basal ganglia calcification, idiopathic, 4	3	2	5-149502705-G-A	135650	missense	Likely pathogenic	no_assertion_criteria_provided	1	1	3	1	5
PDYN	Spinocerebellar ataxia 23	4	2	20-1961091-G-A	18459	missense	Pathogenic	no_assertion_criteria_provided	1	0	0	0	0
PDYN	Spinocerebellar ataxia 23	4	2	20-1961100-G-A	18461	missense	Pathogenic	no_assertion_criteria_provided	1	0	1	1	2
PDYN	Spinocerebellar ataxia 23	4	2	20-1961320-C-A	18458	missense	Pathogenic	no_assertion_criteria_provided	1	1	4	0	5
PDYN	Spinocerebellar ataxia 23	4	2	20-1961102-A-G	18460	missense	Pathogenic	no_assertion_criteria_provided	2	0	0	0	0
PHACTR1	Epileptic encephalopathy, early infantile, 70	1	2	6-13283705-C-T	617490	missense	Pathogenic	no_assertion_criteria_provided	2	1	1	1	3
PHIP	Developmental delay, intellectual disability, obesity, and dysmorphic features	1	2	6-79664960-G-A	431155	nonsense	Likely pathogenic	criteria_provided_single_submitter	2	0	1	0	1
PIKFYVE	Corneal fleck dystrophy	3	4	2-209191035-C-G	225438	nonsense	Likely pathogenic	criteria_provided_single_submitter	1	0	1	0	1
PKD1	Polycystic kidney disease 1	3	2	16-2139958-G-A	8198	nonsense	Pathogenic	no_assertion_criteria_provided	1	0	0	1	1
PKD2	Polycystic kidney disease 2	3	2	4-88959517-C-T	562318	nonsense	Pathogenic	criteria_provided_multiple_submitters_no_conflicts	7	0	0	1	1
PKD2	Polycystic kidney disease 2	3	2	4-88996055-C-T	448036	nonsense	Pathogenic	criteria_provided_multiple_submitters_no_conflicts	17	0	0	1	1
PKP2	Arrhythmogenic right ventricular dysplasia 9	1	2	12-33031445-C-T	201970	nonsense	Pathogenic	criteria_provided_multiple_submitters_no_conflicts	2	0	0	0	0
PKP2	Arrhythmogenic right ventricular dysplasia 9	1	2	12-32977097-C-G	201989	splice acceptor	Pathogenic	criteria_provided_multiple_submitters_no_conflicts	2	0	1	0	1
PKP2	Arrhythmogenic right ventricular dysplasia 9	1	2	12-33031151-G-T	201976	nonsense	Pathogenic	criteria_provided_multiple_submitters_no_conflicts	4	0	0	1	1
PKP2	Arrhythmogenic right ventricular dysplasia 9	1	2	12-32955491-C-G	6756	splice acceptor	Pathogenic	criteria_provided_multiple_submitters_no_conflicts	35	0	5	0	5
PKP2	Arrhythmogenic right ventricular dysplasia 9	1	2	12-32994037-C-T	36680	nonsense	Pathogenic/Likely Pathogenic	criteria_provided_multiple_submitters_no_conflicts	15	0	0	1	1
PKP2	Arrhythmogenic right ventricular dysplasia 9	1	2	12-33021869-G-A	201979	missense	Pathogenic/Likely Pathogenic	criteria_provided_multiple_submitters_no_conflicts	3	1	0	0	1
PKP2	Arrhythmogenic right ventricular dysplasia 9	1	2	12-32949042-C-T	6757	splice donor	Pathogenic	criteria_provided_multiple_submitters_no_conflicts	25	0	2	0	2
PKP2	Arrhythmogenic right ventricular dysplasia 9	1	2	12-33003841-G-A	45016	nonsense	Pathogenic	criteria_provided_multiple_submitters_no_conflicts	10	0	2	0	2
PLN	Cardiomyopathy, hypertrophic, 18	4	3	6-118880200-T-G	13637	nonsense	Pathogenic	criteria_provided_multiple_submitters_no_conflicts	11	0	0	0	0
PMS2	Colorectal cancer, hereditary nonpolyposis, type 4	4	2	7-6048650-T-A	142777	missense	Pathogenic	criteria_provided_multiple_submitters_no_conflicts	7	1	0	0	1
PMS2	Colorectal cancer, hereditary nonpolyposis, type 4	4	2	7-6048650-T-C	91323	missense	Likely pathogenic	reviewed_by_expert_panel	8	2	1	0	3
PMS2	Colorectal cancer, hereditary nonpolyposis, type 4	4	2	7-6048649-A-G	127788	missense	Pathogenic/Likely Pathogenic	criteria_provided_multiple_submitters_no_conflicts	7	0	0	1	1
PMS2	Colorectal cancer, hereditary nonpolyposis, type 4	4	2	7-6035165-C-T	237932	synonymous	Likely pathogenic	criteria_provided_multiple_submitters_no_conflicts	5	0	1	1	2
PMS2	Colorectal cancer, hereditary nonpolyposis, type 4	4	2	7-6035165-C-A	91377	missense	Likely pathogenic	reviewed_by_expert_panel	8	1	0	0	1
PMS2	Colorectal cancer, hereditary nonpolyposis, type 4	4	2	7-6026709-G-A	135067	nonsense	Pathogenic	criteria_provided_multiple_submitters_no_conflicts	4	0	0	0	0
PMS2	Colorectal cancer, hereditary nonpolyposis, type 4	4	2	7-6026457-T-A	91321	nonsense	Pathogenic	reviewed_by_expert_panel	5	0	1	0	1
PMS2	Colorectal cancer, hereditary nonpolyposis, type 4	4	2	7-6026514-G-A	9242	nonsense	Pathogenic	reviewed_by_expert_panel	8	0	2	0	2
PMS2	Colorectal cancer, hereditary nonpolyposis, type 4	4	2	7-6029430-C-T	162508	splice donor	Pathogenic/Likely Pathogenic	criteria_provided_multiple_submitters_no_conflicts	4	0	0	2	2
PMS2	Colorectal cancer, hereditary nonpolyposis, type 4	4	2	7-6038908-T-C	411028	splice acceptor	Pathogenic/Likely Pathogenic	criteria_provided_multiple_submitters_no_conflicts	7	0	1	0	1
PMS2	Colorectal cancer, hereditary nonpolyposis, type 4	4	2	7-6038813-G-A	234508	nonsense	Pathogenic	criteria_provided_multiple_submitters_no_conflicts	4	0	1	0	1
PMS2	Colorectal cancer, hereditary nonpolyposis, type 4	4	2	7-6038747-G-A	91362	nonsense	Pathogenic	reviewed_by_expert_panel	6	0	1	0	1
PMVK	Porokeratosis 1, multiple types	3	3	1-154898860-G-A	253041	nonsense	Pathogenic	no_assertion_criteria_provided	1	0	2	0	2
POGLUT1	Dowling-Degos disease 4	3	3	3-119209396-A-C	126530	splice acceptor	Pathogenic	no_assertion_criteria_provided	2	0	1	0	1
POGLUT1	Dowling-Degos disease 4	3	3	3-119205693-C-T	126529	nonsense	Pathogenic	no_assertion_criteria_provided	3	0	0	0	0
POGLUT1	Dowling-Degos disease 4	3	3	3-119209435-C-T	126532	missense	Pathogenic	no_assertion_criteria_provided	1	0	0	1	1
PPARG	Familial partial lipodystrophy 3	4	3	3-12458335-G-A	8137	missense	Pathogenic	no_assertion_criteria_provided	1	0	1	0	1
PPM1D	Intellectual developmental disorder with gastrointestinal difficulties and high pain threshold	1	2	17-58734163-T-A	424875	nonsense	Pathogenic	no_assertion_criteria_provided	1	0	0	1	1
PPOX	Porphyria variegata	3	2	1-161138252-C-T	8694	missense	Pathogenic	no_assertion_criteria_provided	1	0	1	0	1
PRDM16	Cardiomyopathy, dilated, 1LL	3	2	1-3319550-C-T	60728	missense	Pathogenic	no_assertion_criteria_provided	1	1	1	0	2
PRIMPOL	Myopia 22, autosomal dominant	4	3	4-185580578-T-G	65424	missense	Pathogenic	no_assertion_criteria_provided	1	1	28	13	42
PRKCSH	Polycystic liver disease 1	4	3	19-11559732-C-G	13242	nonsense	Pathogenic	no_assertion_criteria_provided	1	1	0	0	1
PRNP	Gerstmann-Straussler disease	4	2	20-4680258-G-T	13410	missense	Pathogenic	no_assertion_criteria_provided	1	0	0	0	0
PRNP	Creutzfeldt-Jakob disease	4	2	20-4680494-G-A	13403	missense	Pathogenic	criteria_provided_single_submitter	13	0	1	1	2
PRNP	Creutzfeldt-Jakob disease	4	2	20-4680404-G-A	13405	missense	Pathogenic/Likely Pathogenic	criteria_provided_single_submitter	20	0	4	0	4
PROC	Thrombophilia due to protein C deficiency, autosomal dominant	3	2	2-128185947-C-T	536970	missense	Likely pathogenic	criteria_provided_single_submitter	4	0	0	0	0
PROC	Thrombophilia due to protein C deficiency, autosomal dominant	3	2	2-128185950-C-T	671	missense	Pathogenic	no_assertion_criteria_provided	3	1	1	0	2
PROC	Thrombophilia due to protein C deficiency, autosomal dominant	3	2	2-128186337-G-A	161334	missense	Pathogenic	no_assertion_criteria_provided	1	0	0	2	2
PROC	Thrombophilia due to protein C deficiency, autosomal dominant	3	2	2-128178957-C-T	188230	missense	Pathogenic/Likely Pathogenic	criteria_provided_multiple_submitters_no_conflicts	22	0	2	0	2
PROC	Thrombophilia due to protein C deficiency, autosomal dominant	3	2	2-128178913-G-A	161333	missense	Likely pathogenic	no_assertion_criteria_provided	1	0	1	0	1
PROC	Thrombophilia due to protein C deficiency, autosomal dominant	3	2	2-128186178-C-T	656	nonsense	Pathogenic	no_assertion_criteria_provided	2	0	1	0	1
PROC	Thrombophilia due to protein C deficiency, autosomal dominant	3	2	2-128183784-G-A	669	missense	Pathogenic	criteria_provided_single_submitter	9	1	9	2	12
PROC	Thrombophilia due to protein C deficiency, autosomal dominant	3	2	2-128186071-C-T	680	missense	Likely pathogenic	criteria_provided_single_submitter	1	0	1	0	1
PROK2	Hypogonadotropic hypogonadism 4 with or without anosmia	2	3	3-71830623-G-A	3604	missense	Pathogenic	criteria_provided_single_submitter	3	0	6	0	6
PROKR2	Hypogonadotropic hypogonadism 3 with or without anosmia	2	3	20-5283308-C-G	156564	missense	Likely pathogenic	criteria_provided_single_submitter	3	2	15	5	22
PROKR2	Hypogonadotropic hypogonadism 3 with or without anosmia	2	3	20-5283098-C-T	156565	missense	Pathogenic	no_assertion_criteria_provided	4	0	2	1	3
PROKR2	Hypogonadotropic hypogonadism 3 with or without anosmia	2	3	20-5294673-C-T	156563	missense	Pathogenic	no_assertion_criteria_provided	1	0	2	1	3
PROS1	Thrombophilia due to protein S deficiency, autosomal dominant	3	2	3-93624643-T-C	13318	missense	Pathogenic	criteria_provided_multiple_submitters_no_conflicts	14	0	1	1	2
PROS1	Thrombophilia due to protein S deficiency, autosomal dominant	3	2	3-93617414-C-T	162509	splice acceptor	Likely pathogenic	criteria_provided_single_submitter	1	0	1	0	1
PROS1	Thrombophilia due to protein S deficiency, autosomal dominant	3	2	3-93611869-G-A	29846	missense	Pathogenic	no_assertion_criteria_provided	7	1	2	1	4
PRPH2	Retinitis pigmentosa 7	4	3	6-42689937-G-A	13179	nonsense	Pathogenic	no_assertion_criteria_provided	5	0	0	1	1
PRPH2	Choroidal dystrophy, central areolar 2	4	3	6-42672347-C-A	13182	missense	Pathogenic	no_assertion_criteria_provided	1	0	0	0	0
PRPH2	Choroidal dystrophy, central areolar 2	4	3	6-42689558-C-T	13167	missense	Pathogenic	no_assertion_criteria_provided	4	0	1	0	1
PRPH2	Choroidal dystrophy, central areolar 2	4	3	6-42689649-G-A	13183	missense	Pathogenic	criteria_provided_single_submitter	6	0	2	1	3
PRRT2	Seizures, benign familial infantile, 2	1	4	16-29825123-C-T	39756	nonsense	Pathogenic	no_assertion_criteria_provided	1	0	1	0	1
PRRT2	Episodic kinesigenic dyskinesia 1	2	3	16-29825171-C-T	31177	missense	Pathogenic	no_assertion_criteria_provided	1	0	1	0	1
PRSS1	Pancreatitis, hereditary	3	3	7-142459770-C-T	29923	missense	Pathogenic	no_assertion_criteria_provided	9	0	7	4	11
PRSS1	Pancreatitis, hereditary	3	3	7-142459788-C-T	11883	missense	Pathogenic	criteria_provided_multiple_submitters_no_conflicts	17	0	0	0	0
PSEN1	Alzheimer disease, type 3	4	2	14-73664775-G-A	38297	missense	Pathogenic	criteria_provided_single_submitter	9	0	1	0	1
PSEN1	Alzheimer disease, type 3	4	2	14-73637653-C-T	18157	missense	Pathogenic	criteria_provided_multiple_submitters_no_conflicts	14	0	1	0	1
PSEN1	Alzheimer disease, type 3	4	2	14-73659420-G-C	18143	missense	Pathogenic	criteria_provided_multiple_submitters_no_conflicts	16	0	0	0	0
PSEN2	Alzheimer disease-4	4	2	1-227083222-C-T	8848	missense	Pathogenic	no_assertion_criteria_provided	1	0	3	1	4
PSEN2	Alzheimer disease-4	4	2	1-227071518-C-T	8853	missense	Pathogenic	no_assertion_criteria_provided	1	0	0	0	0
PTCH1	Anterior segment dysgenesis 5, multiple subtypes	1	3	9-98224146-T-C	221968	missense	Likely pathogenic	criteria_provided_single_submitter	1	0	2	0	2
PTCH2	Basal cell nevus syndrome	3	2	1-45293289-C-T	6147	missense	Pathogenic	no_assertion_criteria_provided	1	1	1	0	2
PTEN	Cowden syndrome 1	3	2	10-89720714-A-G	142912	missense	Likely pathogenic	criteria_provided_single_submitter	8	0	0	1	1
PTEN	Cowden syndrome 1	3	2	10-89692904-C-T	7819	nonsense	Pathogenic	criteria_provided_multiple_submitters_no_conflicts	23	0	0	0	0
PTPN11	Noonan syndrome 1	1	2	12-112910793-G-T	40523	missense	Pathogenic/Likely Pathogenic	criteria_provided_multiple_submitters_no_conflicts	2	0	1	0	1
PTPN11	Noonan syndrome 1	1	2	12-112910785-G-A	40522	missense	Pathogenic	reviewed_by_expert_panel	24	1	2	0	3
PTPN11	Noonan syndrome 1	1	2	12-112910773-T-A	575203	missense	Pathogenic	criteria_provided_single_submitter	3	0	1	0	1
PTPN11	Noonan syndrome 1	1	2	12-112924286-C-T	13341	missense	Pathogenic	no_assertion_criteria_provided	1	0	0	0	0
PTPN11	Noonan syndrome 1	1	2	12-112926909-A-G	13345	missense	Pathogenic	criteria_provided_single_submitter	7	0	1	0	1
PTPN11	Noonan syndrome 1	1	2	12-112888172-A-G	13333	missense	Pathogenic	reviewed_by_expert_panel	35	0	1	0	1
PTPN11	Noonan syndrome 1	1	2	12-112915523-A-G	13326	missense	Pathogenic	reviewed_by_expert_panel	75	0	1	0	1
PTPN11	Noonan syndrome 1	1	2	12-112926851-C-T	40550	missense	Pathogenic	criteria_provided_multiple_submitters_no_conflicts	12	0	1	0	1
PTPN11	Noonan syndrome 1	1	2	12-112926270-C-T	13331	missense	Pathogenic	reviewed_by_expert_panel	66	0	0	0	0
PUM1	Spinocerebellar ataxia 47	3	2	1-31414862-T-A	617924	missense	Likely pathogenic	criteria_provided_single_submitter	1	0	0	0	0
RAF1	Cardiomyopathy, dilated, 1NN	2	2	3-12645760-C-T	142299	missense	Pathogenic	no_assertion_criteria_provided	1	1	0	0	1
RAF1	Cardiomyopathy, dilated, 1NN	2	2	3-12626038-G-A	142298	missense	Pathogenic	no_assertion_criteria_provided	1	0	1	0	1
RB1	Retinoblastoma	2	2	13-49033844-C-T	13087	missense	Pathogenic	criteria_provided_multiple_submitters_no_conflicts	20	0	0	0	0
RERE	Neurodevelopmental disorder with or without anomalies of the brain, eye, or heart	1	2	1-8419976-C-T	236216	missense	Pathogenic	no_assertion_criteria_provided	1	1	0	0	1
RET	Multiple endocrine neoplasia IIA	3	2	10-43609096-T-C	13929	missense	Pathogenic	criteria_provided_multiple_submitters_no_conflicts	31	0	0	0	0
RET	Multiple endocrine neoplasia IIA	3	2	10-43613906-G-C	13935	missense	Pathogenic/Likely Pathogenic	criteria_provided_multiple_submitters_no_conflicts	14	1	0	0	1
RET	Multiple endocrine neoplasia IIA	3	2	10-43613906-G-T	38612	missense	Pathogenic	criteria_provided_multiple_submitters_no_conflicts	15	0	1	0	1
RET	Multiple endocrine neoplasia IIA	3	2	10-43609948-T-C	13917	missense	Pathogenic	criteria_provided_multiple_submitters_no_conflicts	136	0	0	1	1
RET	Multiple endocrine neoplasia IIA	3	2	10-43609949-G-T	13911	missense	Pathogenic	criteria_provided_single_submitter	20	0	1	0	1
RET	Multiple endocrine neoplasia IIA	3	2	10-43610046-G-C	230926	missense	Pathogenic	criteria_provided_multiple_submitters_no_conflicts	10	1	0	0	1
RET	Multiple endocrine neoplasia IIA	3	2	10-43610045-A-C	549801	missense	Pathogenic	no_assertion_criteria_provided	1	0	1	0	1
RET	Multiple endocrine neoplasia IIA	3	2	10-43617398-G-C	24968	missense	Pathogenic	no_assertion_criteria_provided	2	0	2	0	2
RNASEL	Prostate cancer 1	4	2	1-182555939-C-T	13005	missense	Pathogenic	no_assertion_criteria_provided	1	0	2	3	5
RNF125	Tenorio syndrome	1	2	18-29645880-C-T	183422	missense	Pathogenic	no_assertion_criteria_provided	1	0	2	0	2
ROBO2	Vesicoureteral reflux 2	1	3	3-77671529-G-A	7104	missense	Pathogenic	no_assertion_criteria_provided	1	0	1	0	1
ROBO2	Vesicoureteral reflux 2	1	3	3-77645881-T-C	7103	missense	Pathogenic	no_assertion_criteria_provided	1	0	1	0	1
RP1L1	Occult macular dystrophy	3	3	8-10480579-G-A	2193	missense	Likely pathogenic	criteria_provided_single_submitter	7	1	2	0	3
RTEL1	Pulmonary fibrosis and/or bone marrow failure, telomere-related, 3	4	3	20-62326972-G-A	42018	missense	Pathogenic	criteria_provided_multiple_submitters_no_conflicts	8	0	2	1	3
RTEL1	Pulmonary fibrosis and/or bone marrow failure, telomere-related, 3	4	3	20-62324600-C-T	65417	nonsense	Pathogenic	criteria_provided_multiple_submitters_no_conflicts	4	0	8	0	8
RYR2	Ventricular tachycardia, catecholaminergic polymorphic, 1	3	2	1-237608788-C-T	201214	missense	Pathogenic	criteria_provided_multiple_submitters_no_conflicts	17	0	0	0	0
SCN10A	Episodic pain syndrome, familial, 2	4	3	3-38753831-C-T	89015	missense	Pathogenic	no_assertion_criteria_provided	1	1	3	1	5
SCN11A	Episodic pain syndrome, familial, 3	3	3	3-38966945-G-A	69850	missense	Pathogenic	no_assertion_criteria_provided	4	0	0	1	1
SCN1A	Epileptic encephalopathy, early infantile, 6 (Dravet syndrome)	1	2	2-166848051-G-A	496124	nonsense	Pathogenic	criteria_provided_single_submitter	5	0	0	0	0
SCN2A	Seizures, benign familial infantile, 3	1	4	2-166165261-C-T	12875	missense	Pathogenic	no_assertion_criteria_provided	3	0	1	1	2
SCN2B	Atrial fibrillation, familial, 14	4	2	11-118039454-C-T	60770	missense	Pathogenic	no_assertion_criteria_provided	1	0	1	1	2
SCN3A	Epilepsy, familial focal, with variable foci 4	1	3	2-165987876-C-T	522564	missense	Pathogenic	no_assertion_criteria_provided	2	0	2	0	2
SCN3A	Epilepsy, familial focal, with variable foci 4	1	3	2-165953887-T-C	522565	missense	Pathogenic	no_assertion_criteria_provided	2	0	1	0	1
SCN3A	Epilepsy, familial focal, with variable foci 4	1	3	2-166012375-C-T	522563	missense	Pathogenic	no_assertion_criteria_provided	2	2	4	1	7
SCN3B	Atrial fibrillation, familial, 16	4	2	11-123508996-A-G	140598	missense	Pathogenic	no_assertion_criteria_provided	1	0	1	0	1
SCN4A	Hyperkalemic periodic paralysis, type 2	2	3	17-62034875-G-A	5902	missense	Pathogenic	criteria_provided_single_submitter	5	0	0	0	0
SCN4A	Hyperkalemic periodic paralysis, type 2	2	3	17-62034874-C-T	5919	missense	Pathogenic	criteria_provided_multiple_submitters_no_conflicts	13	0	2	0	2
SCN4A	Hyperkalemic periodic paralysis, type 2	2	3	17-62021206-C-G	5908	missense	Pathogenic	criteria_provided_multiple_submitters_no_conflicts	15	0	0	0	0
SCN4A	Hyperkalemic periodic paralysis, type 2	2	3	17-62036629-C-T	5912	missense	Pathogenic	criteria_provided_single_submitter	19	0	0	0	0
SCN4A	Hyperkalemic periodic paralysis, type 2	2	3	17-62036638-C-T	5911	missense	Pathogenic	criteria_provided_single_submitter	12	0	0	0	0
SCN4A	Hyperkalemic periodic paralysis, type 2	2	3	17-62022974-C-T	5900	missense	Pathogenic	criteria_provided_single_submitter	7	0	3	4	7
SCN5A	Brugada syndrome 1	4	2	3-38622757-G-A	67763	missense	Pathogenic	criteria_provided_single_submitter	14	0	4	2	6
SCN5A	Brugada syndrome 1	4	2	3-38601751-C-T	222809	missense	Likely pathogenic	criteria_provided_single_submitter	1	0	0	1	1
SCN5A	Brugada syndrome 1	4	2	3-38651314-C-T	68048	missense	Pathogenic	no_assertion_criteria_provided	7	1	0	1	2
SCN5A	Long QT syndrome-3	3	2	3-38651420-C-G	68041	missense	Likely pathogenic	criteria_provided_single_submitter	2	0	3	2	5
SCN5A	Brugada syndrome 1	4	2	3-38639278-G-A	9391	missense	Pathogenic	criteria_provided_single_submitter	4	0	1	0	1
SCN5A	Brugada syndrome 1	4	2	3-38671884-G-A	67778	missense	Likely pathogenic	criteria_provided_multiple_submitters_no_conflicts	6	0	0	0	0
SCN5A	Brugada syndrome 1	4	2	3-38593004-G-A	67932	missense	Likely pathogenic	criteria_provided_single_submitter	14	0	1	0	1
SCN5A	Brugada syndrome 1	4	2	3-38592986-C-T	67934	missense	Pathogenic/Likely Pathogenic	criteria_provided_multiple_submitters_no_conflicts	7	2	4	2	8
SCN5A	Brugada syndrome 1	4	2	3-38592734-G-A	9383	missense	Pathogenic/Likely Pathogenic	criteria_provided_multiple_submitters_no_conflicts	11	0	0	1	1
SCN5A	Brugada syndrome 1	4	2	3-38592978-G-A	264276	nonsense	Pathogenic	criteria_provided_multiple_submitters_no_conflicts	5	0	0	0	0
SCN8A	Epileptic encephalopathy, early infantile, 13	1	1	12-52139691-C-T	253283	missense	Pathogenic	no_assertion_criteria_provided	3	0	0	0	0
SCNN1A	?Liddle syndrome 3	1	3	12-6458497-A-G	561216	missense	Pathogenic	no_assertion_criteria_provided	1	1	4	1	6
SCNN1A	Bronchiectasis with or without elevated sweat chloride 2	2	1	12-6483610-C-T	9268	missense	Pathogenic	no_assertion_criteria_provided	2	1	8	2	11
SCNN1B	Bronchiectasis with or without elevated sweat chloride 1	3	2	16-23379263-A-G	8843	missense	Pathogenic	no_assertion_criteria_provided	1	0	0	1	1
SCNN1B	Bronchiectasis with or without elevated sweat chloride 1	3	2	16-23383157-C-A	8842	missense	Pathogenic	no_assertion_criteria_provided	1	1	0	0	1
SDHB	Pheochromocytoma	3	2	1-17359555-C-T	142111	missense	Likely pathogenic	criteria_provided_multiple_submitters_no_conflicts	5	0	0	0	0
SDHB	Paragangliomas 4	4	2	1-17371377-G-A	12783	nonsense	Pathogenic	criteria_provided_multiple_submitters_no_conflicts	7	0	0	1	1
SDHB	Paragangliomas 4	4	2	1-17359573-G-A	12778	nonsense	Pathogenic	criteria_provided_multiple_submitters_no_conflicts	19	0	0	0	0
SDHB	Paragangliomas 4	4	2	1-17349180-G-A	185077	missense	Pathogenic	criteria_provided_multiple_submitters_no_conflicts	14	0	0	0	0
SDHB	Paragangliomas 4	4	2	1-17371319-C-T	183793	missense	Pathogenic	criteria_provided_multiple_submitters_no_conflicts	44	0	1	0	1
SDHB	Paragangliomas 4	4	2	1-17371320-G-A	142763	nonsense	Pathogenic	criteria_provided_multiple_submitters_no_conflicts	16	0	0	0	0
SDHB	Paragangliomas 4	4	2	1-17355094-C-T	29896	splice donor	Pathogenic	criteria_provided_multiple_submitters_no_conflicts	10	0	1	0	1
SDHB	Paragangliomas 4	4	2	1-17349143-C-T	12781	missense	Pathogenic	criteria_provided_multiple_submitters_no_conflicts	26	0	2	1	3
SDHB	Paragangliomas 4	4	2	1-17355175-G-A	197210	nonsense	Pathogenic	criteria_provided_multiple_submitters_no_conflicts	6	0	1	1	2
SDHC	Paragangliomas 3	4	2	1-161284196-A-G	407060	missense	Pathogenic	criteria_provided_multiple_submitters_no_conflicts	7	1	0	1	2
SDHC	Paragangliomas 3	4	2	1-161326631-G-T	7242	splice donor	Pathogenic/Likely Pathogenic	criteria_provided_multiple_submitters_no_conflicts	8	0	1	0	1
SDHC	Paragangliomas 3	4	2	1-161326622-C-T	183753	nonsense	Pathogenic	criteria_provided_multiple_submitters_no_conflicts	22	0	2	0	2
SEC23B	?Cowden syndrome 7	4	2	20-18529290-T-G	224507	missense	Pathogenic	no_assertion_criteria_provided	1	0	0	0	0
SEC61A1	Hyperuricemic nephropathy, familial juvenile, 4	2	2	3-127774574-T-G	253147	missense	Pathogenic	no_assertion_criteria_provided	1	0	0	0	0
SEMA3E	?CHARGE syndrome	1	2	7-82997122-G-A	2505	missense	Pathogenic	no_assertion_criteria_provided	1	0	1	1	2
SERPIND1	Thrombophilia due to heparin cofactor II deficiency	4	3	22-21134223-G-A	14952	missense	Pathogenic	no_assertion_criteria_provided	1	7	56	42	105
SETBP1	Schinzel-Giedion midface retraction syndrome	1	1	18-42531913-G-A	1035	missense	Pathogenic	criteria_provided_single_submitter	4	0	0	1	1
SETX	Amyotrophic lateral sclerosis 4, juvenile	3	2	9-135205481-G-A	155742	missense	Likely pathogenic	criteria_provided_single_submitter	2	3	54	18	75
SFTPC	Surfactant metabolism dysfunction, pulmonary, 2	3	2	8-22020609-T-C	13208	missense	Pathogenic	criteria_provided_multiple_submitters_no_conflicts	6	0	0	1	1
SGCE	Dystonia-11, myoclonic	3	3	7-94257615-G-A	5768	nonsense	Pathogenic	criteria_provided_multiple_submitters_no_conflicts	6	0	1	0	1
SHH	Holoprosencephaly 3	1	2	7-155596307-C-T	8883	missense	Pathogenic	no_assertion_criteria_provided	7	0	1	1	2
SHH	Holoprosencephaly 3	1	2	7-155599207-G-T	8896	missense	Pathogenic	no_assertion_criteria_provided	4	0	1	0	1
SIX3	Schizencephaly	1	2	2-45169742-G-T	30382	missense	Pathogenic	no_assertion_criteria_provided	1	0	1	0	1
SIX5	Branchiootorenal syndrome 2	1	2	19-46270331-C-T	8599	missense	Pathogenic	no_assertion_criteria_provided	3	0	3	2	5
SLC16A1	Erythrocyte lactate transporter defect	3	4	1-113460418-T-C	8914	missense	Pathogenic	no_assertion_criteria_provided	2	1	0	1	2
SLC17A9	Porokeratosis 8, disseminated superficial actinic type	3	3	20-61596505-G-A	156578	missense	Pathogenic	no_assertion_criteria_provided	1	0	2	0	2
SLC26A8	Spermatogenic failure 3	4	4	6-35911730-G-A	50911	missense	Pathogenic	no_assertion_criteria_provided	1	1	5	1	7
SLC26A8	Spermatogenic failure 3	4	4	6-35918978-C-T	50910	missense	Pathogenic	no_assertion_criteria_provided	1	2	13	5	20
SLC26A8	Spermatogenic failure 3	4	4	6-35980078-C-T	50909	missense	Pathogenic	no_assertion_criteria_provided	1	2	18	6	26
SLC34A1	Nephrocalcinosis	5	5	5-176814766-T-C	548680	missense	Pathogenic	no_assertion_criteria_provided	1	0	3	0	3
SLC34A1	Nephrocalcinosis	5	5	5-176825091-C-T	548679	missense	Likely pathogenic	no_assertion_criteria_provided	1	0	1	1	2
SLC34A1	Nephrocalcinosis	5	5	5-176823763-G-C	548678	missense	Likely pathogenic	no_assertion_criteria_provided	1	0	0	0	0
SLC39A5	Myopia 24, autosomal dominant	2	3	12-56625199-C-G	143991	nonsense	Pathogenic	no_assertion_criteria_provided	1	0	0	0	0
SLC40A1	Hemochromatosis, type 4	3	3	2-190428903-T-A	208987	missense	Pathogenic	no_assertion_criteria_provided	3	0	4	2	6
SLC40A1	Hemochromatosis, type 4	3	3	2-190428912-C-T	5418	missense	Pathogenic	no_assertion_criteria_provided	1	0	2	1	3
SLC40A1	Hemochromatosis, type 4	3	3	2-190430230-C-T	56158	missense	Likely pathogenic	criteria_provided_multiple_submitters_no_conflicts	3	0	0	2	2
SLC4A1	Spherocytosis, type 4	2	3	17-42337869-C-T	17769	missense	Pathogenic	no_assertion_criteria_provided	1	1	16	5	22
SLC4A1	Spherocytosis, type 4	2	3	17-42335888-G-C	17755	missense	Pathogenic	no_assertion_criteria_provided	1	2	14	5	21
SLC4A1	Spherocytosis, type 4	2	3	17-42338084-C-T	17775	missense	Pathogenic	no_assertion_criteria_provided	1	0	2	3	5
SMAD4	Polyposis, juvenile intestinal	2	3	18-48603032-C-T	24850	nonsense	Pathogenic	criteria_provided_multiple_submitters_no_conflicts	6	1	0	0	1
SMAD9	Pulmonary hypertension, primary, 2	2	1	13-37439797-G-A	56970	nonsense	Pathogenic	criteria_provided_single_submitter	1	0	0	0	0
SMAD9	Pulmonary hypertension, primary, 2	2	1	13-37453700-T-C	56969	missense	Pathogenic	no_assertion_criteria_provided	1	0	10	3	13
SNCB	Dementia, Lewy body	4	2	5-176048219-G-T	7026	missense	Pathogenic	no_assertion_criteria_provided	1	1	12	3	16
SNCB	Dementia, Lewy body	4	2	5-176053473-C-T	7025	missense	Pathogenic	no_assertion_criteria_provided	1	0	5	0	5
SNTA1	Long QT syndrome 12	3	2	20-31998009-G-A	8476	missense	Pathogenic	criteria_provided_single_submitter	1	0	2	0	2
SPINK1	Pancreatitis, hereditary	3	3	5-147207583-A-G	132142	splice donor	Pathogenic	criteria_provided_multiple_submitters_no_conflicts	10	0	18	8	26
SPTA1	Elliptocytosis-2	1	3	1-158655025-C-A	12850	missense	Likely pathogenic	criteria_provided_single_submitter	2	1	1	0	2
SPTA1	Elliptocytosis-2	1	3	1-158648222-A-G	12848	missense	Pathogenic	no_assertion_criteria_provided	2	0	1	0	1
SPTA1	Elliptocytosis-2	1	3	1-158648224-A-G	12844	missense	Pathogenic	criteria_provided_single_submitter	2	0	3	0	3
SPTA1	Elliptocytosis-2	1	3	1-158655041-G-A	12852	missense	Pathogenic	no_assertion_criteria_provided	1	0	1	0	1
SPTA1	Elliptocytosis-2	1	3	1-158655079-C-T	12856	missense	Pathogenic	criteria_provided_multiple_submitters_no_conflicts	5	0	1	0	1
SPTB	Spherocytosis, type 2	3	3	14-65239396-C-A	225481	nonsense	Likely pathogenic	criteria_provided_single_submitter	1	0	6	5	11
SPTLC1	Neuropathy, hereditary sensory and autonomic, type IA	3	2	9-94830377-A-T	4801	missense	Pathogenic/Likely Pathogenic	criteria_provided_multiple_submitters_no_conflicts	7	0	1	0	1
SPTLC1	Neuropathy, hereditary sensory and autonomic, type IA	3	2	9-94809480-G-A	4805	missense	Pathogenic	no_assertion_criteria_provided	2	0	0	0	0
SPTLC2	Neuropathy, hereditary sensory and autonomic, type IC	3	2	14-78043194-G-A	487224	missense	Pathogenic	criteria_provided_multiple_submitters_no_conflicts	2	0	1	0	1
SQSTM1	Frontotemporal dementia and/or amyotrophic lateral sclerosis 3	4	2	5-179260777-C-T	202211	missense	Pathogenic/Likely Pathogenic	criteria_provided_single_submitter	2	1	1	1	3
SRP72	Bone marrow failure syndrome 1	2	3	4-57342846-G-A	31660	missense	Pathogenic	no_assertion_criteria_provided	1	1	2	0	3
SYCP3	Spermatogenic failure 4	4	4	12-102122887-A-G	5373	synonymous	Pathogenic	no_assertion_criteria_provided	1	0	7	0	7
TAB2	Congenital heart defects, nonsyndromic, 2	1	2	6-149699739-C-A	5212	missense	Pathogenic	no_assertion_criteria_provided	1	0	0	2	2
TARDBP	Amyotrophic lateral sclerosis 10, with or without FTD	4	2	1-11082266-A-G	21482	missense	Pathogenic	no_assertion_criteria_provided	2	0	5	1	6
TARDBP	Amyotrophic lateral sclerosis 10, with or without FTD	4	2	1-11082347-G-T	21484	missense	Pathogenic	no_assertion_criteria_provided	3	1	0	0	1
TBK1	Frontotemporal dementia and/or amyotrophic lateral sclerosis 4	4	2	12-64879798-G-A	203439	splice donor	Pathogenic	no_assertion_criteria_provided	1	0	1	0	1
TBK1	Frontotemporal dementia and/or amyotrophic lateral sclerosis 4	4	2	12-64879787-C-T	266072	nonsense	Pathogenic	criteria_provided_multiple_submitters_no_conflicts	1	0	0	1	1
TBK1	Frontotemporal dementia and/or amyotrophic lateral sclerosis 4	4	2	12-64891767-G-A	203440	missense	Pathogenic	no_assertion_criteria_provided	2	0	2	0	2
TBK1	Frontotemporal dementia and/or amyotrophic lateral sclerosis 4	4	2	12-64860774-C-T	266068	missense	Likely pathogenic	criteria_provided_single_submitter	1	0	0	0	0
TBX18	Congenital anomalies of kidney and urinary tract 2	1	2	6-85446657-G-A	208528	missense	Pathogenic	no_assertion_criteria_provided	1	0	1	1	2
TBX20	Atrial septal defect 4	1	2	7-35288378-G-C	4632	missense	Pathogenic	no_assertion_criteria_provided	2	0	1	0	1
TECTA	Deafness, autosomal dominant 8/12	2	3	11-121008357-T-A	7016	missense	Pathogenic	no_assertion_criteria_provided	1	0	1	0	1
TECTA	Deafness, autosomal dominant 8/12	2	3	11-121008295-G-A	517663	missense	Likely pathogenic	criteria_provided_single_submitter	1	0	0	1	1
TENM4	Essential tremor, hereditary, 5	3	3	11-78437262-C-T	219135	missense	Pathogenic	no_assertion_criteria_provided	1	0	47	7	54
TENM4	Essential tremor, hereditary, 5	3	3	11-78413334-C-T	219134	missense	Pathogenic	no_assertion_criteria_provided	1	2	3	4	9
TERC	Dyskeratosis congenita, autosomal dominant 1	3	2	3-169482814-G-A	39292	non-coding transcript exon	Pathogenic	no_assertion_criteria_provided	2	1	1	1	3
TGFB3	Loeys-Dietz syndrome 5	1	2	14-76427420-C-G	487471	splice acceptor	Likely pathogenic	criteria_provided_single_submitter	2	0	1	0	1
TGFBI	Corneal dystrophy, lattice type IIIA	4	3	5-135391459-C-A	7871	missense	Pathogenic	no_assertion_criteria_provided	6	2	25	6	33
TGFBI	Corneal dystrophy, Avellino type	2	3	5-135382096-G-A	7869	missense	Pathogenic	no_assertion_criteria_provided	2	0	3	4	7
TGFBI	Corneal dystrophy, lattice type I	3	3	5-135382095-C-T	7868	missense	Pathogenic	no_assertion_criteria_provided	2	0	0	1	1
TGFBR1	Loeys-Dietz syndrome 1	1	2	9-101894968-G-T	12527	missense	Pathogenic	no_assertion_criteria_provided	1	0	0	1	1
TGFBR1	Loeys-Dietz syndrome 1	1	2	9-101904946-G-A	213882	missense	Pathogenic/Likely Pathogenic	criteria_provided_multiple_submitters_no_conflicts	5	0	0	0	0
TGIF1	Holoprosencephaly 4	1	2	18-3457604-C-T	6982	missense	Pathogenic	no_assertion_criteria_provided	1	0	1	0	1
TGIF1	Holoprosencephaly 4	1	2	18-3456418-C-G	6979	missense	Pathogenic	no_assertion_criteria_provided	1	0	0	1	1
TGM6	Spinocerebellar ataxia 35	4	2	20-2398091-T-G	31085	missense	Pathogenic	no_assertion_criteria_provided	1	1	9	1	11
TGM6	Spinocerebellar ataxia 35	4	2	20-2398069-G-C	42023	missense	Pathogenic	no_assertion_criteria_provided	2	1	11	3	15
TGM6	Spinocerebellar ataxia 35	4	2	20-2381081-A-G	31086	missense	Pathogenic	no_assertion_criteria_provided	1	1	9	2	12
TGM6	Spinocerebellar ataxia 35	4	2	20-2375989-C-T	190253	missense	Pathogenic	no_assertion_criteria_provided	1	1	0	0	1
THRA	Hypothyroidism, congenital, nongoitrous, 6	1	3	17-38233123-G-A	561132	splice acceptor	Pathogenic	criteria_provided_single_submitter	1	0	5	1	6
THRB	Thyroid hormone resistance, selective pituitary	3	3	3-24169187-C-T	12555	missense	Pathogenic	no_assertion_criteria_provided	3	0	1	0	1
THRB	Thyroid hormone resistance	2	3	3-24164404-G-T	12550	missense	Pathogenic	criteria_provided_single_submitter	7	1	0	0	1
TLL1	Atrial septal defect 6	1	2	4-166924623-T-C	4075	missense	Pathogenic	no_assertion_criteria_provided	1	2	9	3	14
TMEM43	Emery-Dreifuss muscular dystrophy 7, AD	4	2	3-14172412-G-A	40870	missense	Pathogenic	no_assertion_criteria_provided	1	1	0	0	1
TNC	Deafness, autosomal dominant 56	3	3	9-117803295-C-T	97008	missense	Pathogenic	no_assertion_criteria_provided	1	0	6	1	7
TNFRSF1A	Periodic fever, familial	3	5	12-6443327-A-C	97643	missense	Pathogenic/Likely Pathogenic	criteria_provided_multiple_submitters_no_conflicts	14	2	10	5	17
TNFRSF1A	Periodic fever, familial	3	5	12-6443274-C-G	12342	missense	Pathogenic	no_assertion_criteria_provided	8	0	0	0	0
TNNI3	Cardiomyopathy, hypertrophic, 7	4	2	19-55665514-G-A	12426	missense	Pathogenic	criteria_provided_multiple_submitters_no_conflicts	28	1	0	0	1
TNNI3	Cardiomyopathy, hypertrophic, 7	4	2	19-55663249-C-T	12422	missense	Likely pathogenic	criteria_provided_multiple_submitters_no_conflicts	7	0	0	1	1
TNNI3K	Cardiac conduction disease with or without dilated cardiomyopathy	4	2	1-74716455-T-C	590305	splice donor	Pathogenic	no_assertion_criteria_provided	1	0	0	1	1
TNNI3K	Cardiac conduction disease with or without dilated cardiomyopathy	4	2	1-74957901-G-A	626247	missense	Pathogenic	no_assertion_criteria_provided	1	0	1	0	1
TNNT2	Cardiomyopathy, hypertrophic, 2	5	2	1-201333494-G-A	12415	missense	Pathogenic/Likely Pathogenic	criteria_provided_multiple_submitters_no_conflicts	21	0	0	0	0
TNNT2	Cardiomyopathy, hypertrophic, 2	5	2	1-201334426-G-A	43627	missense	Pathogenic	criteria_provided_multiple_submitters_no_conflicts	28	0	1	0	1
TNXB	Vesicoureteral reflux 8	1	5	6-32016415-G-A	144113	missense	Pathogenic	no_assertion_criteria_provided	1	0	0	1	1
TOR1A	Dystonia-1, torsion	3	2	9-132576388-G-A	559927	nonsense	Likely pathogenic	criteria_provided_single_submitter	1	2	0	1	3
TP53	Li-Fraumeni syndrome	4	2	17-7577121-G-T	376656	missense	Likely pathogenic	criteria_provided_multiple_submitters_no_conflicts	19	0	0	1	1
TP53	Li-Fraumeni syndrome	4	2	17-7577120-C-T	12366	missense	Pathogenic/Likely Pathogenic	criteria_provided_multiple_submitters_no_conflicts	40	0	0	2	2
TP53	Li-Fraumeni syndrome	4	2	17-7574018-G-A	142536	missense	Pathogenic	criteria_provided_multiple_submitters_no_conflicts	15	0	1	0	1
TP53	Li-Fraumeni syndrome	4	2	17-7574017-C-T	12379	missense	Pathogenic	criteria_provided_multiple_submitters_no_conflicts	20	1	0	0	1
TP53	Li-Fraumeni syndrome	4	2	17-7578190-T-C	127819	missense	Pathogenic	criteria_provided_multiple_submitters_no_conflicts	28	1	0	2	3
TP53	Li-Fraumeni syndrome	4	2	17-7579358-C-A	406597	missense	Pathogenic	criteria_provided_multiple_submitters_no_conflicts	11	0	1	1	2
TP53	Li-Fraumeni syndrome	4	2	17-7578211-C-T	135359	missense	Pathogenic	criteria_provided_multiple_submitters_no_conflicts	21	0	0	0	0
TP53	Li-Fraumeni syndrome	4	2	17-7578475-G-A	142766	missense	Pathogenic	criteria_provided_multiple_submitters_no_conflicts	21	0	1	1	2
TP53	Li-Fraumeni syndrome	4	2	17-7578457-C-T	141963	missense	Pathogenic/Likely Pathogenic	criteria_provided_multiple_submitters_no_conflicts	39	0	0	0	0
TP53	Li-Fraumeni syndrome	4	2	17-7577509-C-T	12348	missense	Pathogenic	criteria_provided_multiple_submitters_no_conflicts	9	0	0	1	1
TP53	Li-Fraumeni syndrome	4	2	17-7578388-C-T	142320	missense	Pathogenic/Likely Pathogenic	criteria_provided_multiple_submitters_no_conflicts	31	0	2	0	2
TP53	Li-Fraumeni syndrome	4	2	17-7578406-C-T	12374	missense	Pathogenic	criteria_provided_multiple_submitters_no_conflicts	37	0	1	0	1
TP53	Li-Fraumeni syndrome	4	2	17-7578263-G-A	43589	nonsense	Pathogenic	criteria_provided_multiple_submitters_no_conflicts	18	0	0	0	0
TP53	Li-Fraumeni syndrome	4	2	17-7577538-C-T	12356	missense	Pathogenic/Likely Pathogenic	criteria_provided_multiple_submitters_no_conflicts	63	0	2	3	5
TP53	Li-Fraumeni syndrome	4	2	17-7577539-G-A	12347	missense	Pathogenic	criteria_provided_multiple_submitters_no_conflicts	37	0	0	1	1
TP53	Li-Fraumeni syndrome	4	2	17-7577548-C-T	12365	missense	Pathogenic	criteria_provided_multiple_submitters_no_conflicts	40	0	0	0	0
TRPC3	?Spinocerebellar ataxia 41	4	3	4-122824185-C-T	192274	missense	Pathogenic	no_assertion_criteria_provided	1	0	1	0	1
TRPC6	Glomerulosclerosis, focal segmental, 2	4	2	11-101375272-T-C	6152	missense	Pathogenic	no_assertion_criteria_provided	1	1	3	2	6
TRPM4	Progressive familial heart block, type IB	3	2	19-49671558-C-T	35488	missense	Pathogenic	no_assertion_criteria_provided	1	0	2	0	2
TRPV4	Brachyolmia type 3	2	3	12-110230201-C-T	4993	missense	Pathogenic	criteria_provided_multiple_submitters_no_conflicts	8	0	0	0	0
TSPAN12	Exudative vitreoretinopathy 5	3	3	7-120450572-T-C	126503	missense	Pathogenic	no_assertion_criteria_provided	2	0	1	0	1
TSPAN12	Exudative vitreoretinopathy 5	3	3	7-120428830-A-G	31006	missense	Pathogenic	no_assertion_criteria_provided	1	0	0	0	0
TTN	Cardiomyopathy, dilated, 1G	2	2	2-179598224-G-A	130662	nonsense	Pathogenic	criteria_provided_single_submitter	4	0	0	0	0
TTN	Tibial muscular dystrophy, tardive	4	3	2-179391875-A-T	12654	missense	Pathogenic	no_assertion_criteria_provided	3	0	0	0	0
TTN	Cardiomyopathy, dilated, 1G	2	2	2-179667000-C-T	12656	missense	Pathogenic	no_assertion_criteria_provided	3	0	4	1	5
TTR	Amyloidosis, hereditary, transthyretin-related	4	2	18-29175144-A-T	13446	missense	Likely pathogenic	criteria_provided_single_submitter	10	2	2	1	5
TTR	Amyloidosis, hereditary, transthyretin-related	4	2	18-29172937-G-A	13417	missense	Pathogenic	criteria_provided_multiple_submitters_no_conflicts	101	4	9	3	16
TUBA4A	Amyotrophic lateral sclerosis 22 with or without frontotemporal dementia	5	2	2-220115274-C-T	180186	missense	Pathogenic	no_assertion_criteria_provided	1	0	1	0	1
TUBA4A	Amyotrophic lateral sclerosis 22 with or without frontotemporal dementia	5	2	2-220115463-G-A	180182	missense	Pathogenic	no_assertion_criteria_provided	1	0	0	1	1
TUBB1	Macrothrombocytopenia, autosomal dominant, TUBB1-related	2	4	20-57599434-C-T	425	missense	Pathogenic	no_assertion_criteria_provided	2	0	3	0	3
TUBB4A	Dystonia 4, torsion, autosomal dominant	3	3	19-6495699-C-T	92111	missense	Pathogenic	no_assertion_criteria_provided	1	0	1	0	1
TUBB4A	Leukodystrophy, hypomyelinating, 6	1	1	19-6495942-G-A	192383	missense	Pathogenic	no_assertion_criteria_provided	3	0	1	0	1
TWNK	Progressive external ophthalmoplegia with mitochondrial DNA deletions, autosomal dominant 3	4	2	10-102748875-G-A	4628	missense	Pathogenic	no_assertion_criteria_provided	1	0	1	1	2
UNC45B	?Cataract 43	3	3	17-33510479-C-T	187851	missense	Pathogenic	no_assertion_criteria_provided	1	0	1	1	2
VANGL1	Caudal regression syndrome	1	3	1-116206792-G-A	1346	missense	Pathogenic	criteria_provided_single_submitter	1	1	3	1	5
VCL	Cardiomyopathy, dilated, 1W	4	2	10-75855509-C-T	45586	nonsense	Likely pathogenic	criteria_provided_single_submitter	1	0	1	0	1
VHL	von Hippel-Lindau syndrome	4	2	3-10183773-C-T	36899	missense	Likely pathogenic	criteria_provided_multiple_submitters_no_conflicts	5	0	1	0	1
VHL	von Hippel-Lindau syndrome	4	2	3-10188264-T-C	496064	missense	Pathogenic	criteria_provided_multiple_submitters_no_conflicts	7	1	0	0	1
VSX1	Keratoconus 1	3	3	20-25060079-G-A	5247	missense	Pathogenic	no_assertion_criteria_provided	2	0	0	0	0
VWF	von Willebrand disease, type 1	3	3	12-6127609-G-A	297	nonsense	Pathogenic	no_assertion_criteria_provided	3	0	1	4	5
VWF	von Willebrand disease, type 1	3	3	12-6155891-C-T	31011	missense	Pathogenic	no_assertion_criteria_provided	1	0	1	0	1
WDR11	Hypogonadotropic hypogonadism 14 with or without anosmia	2	3	10-122630690-G-A	37309	missense	Pathogenic	no_assertion_criteria_provided	1	1	9	3	13
WFS1	Deafness, autosomal dominant 6/14/38	5	3	4-6303668-G-A	4520	missense	Pathogenic	criteria_provided_multiple_submitters_no_conflicts	4	0	0	1	1
WNT10B	Tooth agenesis, selective, 8	2	3	12-49360262-C-T	253058	nonsense	Pathogenic	no_assertion_criteria_provided	1	0	1	0	1
WNT10B	Tooth agenesis, selective, 8	2	3	12-49361808-C-T	253057	missense	Pathogenic	no_assertion_criteria_provided	1	0	1	0	1
WNT4	Mullerian aplasia and hyperandrogenism	1	3	1-22456175-G-A	6310	missense	Pathogenic	no_assertion_criteria_provided	1	0	1	0	1
ZFPM2	46XY sex reversal 9	1	3	8-106810991-G-A	156584	missense	Pathogenic	no_assertion_criteria_provided	1	0	2	0	2
ZFPM2	Diaphragmatic hernia 3	3	5	8-106814417-A-C	6130	missense	Pathogenic	no_assertion_criteria_provided	2	2	27	15	44
ZNF408	?Exudative vitreoretinopathy 6	2	3	11-46726613-C-T	204314	missense	Pathogenic	no_assertion_criteria_provided	3	1	0	1	2
ZNF644	Myopia 21, autosomal dominant	2	3	1-91405152-T-C	31108	missense	Pathogenic	no_assertion_criteria_provided	1	0	1	0	1

## Sheet: S3
Table S3: Summary of AD genes and associated early onset, severe conditions with their corresponding likely/pathogenic SNVs in the ExAC catalog
Gene and Phenotype						Variant
Gene	Phenotype	Age of onset	Severity	Hematopoietic (Jaiswal et al.)	Proliferation (GO terms)	Variant	ClinVar variant ID	Variant type	ClinVar classification	ClinVar review status	PubMed articles	alleles age <40	alleles age 40-65	alleles age >65	Total alleles with known age category (ExAC)	ExAC allele count	ExAC allele count (<35% of reads)	Allelic imbalance (ExAC)	Good evidence of mosaicism for a given gene (ExAC)	gnomAD allele count	gnomAD allele count (<35% of reads)	Allelic imbalance (gnomAD)
ARID1B	Coffin-Siris syndrome 1	1	1	NO	NO	6-157192772-G-T	520728	nonsense	Pathogenic/Likely Pathogenic	criteria_provided_multiple_submitters_no_conflicts	20	0	0	0	0	2	0	NO	NO	4	0	NO
ASXL1	Bohring-Opitz syndrome	1	1	YES	NO	20-31021211-C-T	30986	nonsense	Pathogenic	criteria_provided_multiple_submitters_no_conflicts	2	0	2	2	4	7	3	YES	YES	7	3	YES
ASXL1	Bohring-Opitz syndrome	1	1	YES	NO	20-31023408-C-T	39469	nonsense	Pathogenic	criteria_provided_single_submitter	1	0	0	1	1	1	1	YES		3	2	YES
AXIN2	Oligodontia-colorectal cancer syndrome	2	2	NO	YES**	17-63532672-C-T	464582	splice acceptor	Likely pathogenic	criteria_provided_single_submitter	2	0	1	0	1	1	0	NO	NO	2	0	NO
BAG3	Myopathy, myofibrillar, 6	2	2	NO	NO	10-121429549-C-T	30397	nonsense	Pathogenic/Likely Pathogenic	criteria_provided_multiple_submitters_no_conflicts	8	0	1	0	1	2	0	NO	NO	2	0	NO
BICD2	Spinal muscular atrophy, lower extremity-predominant, 2A, autosomal dominant	1	2	NO	NO	9-95480229-G-A	55858	missense	Pathogenic/Likely Pathogenic	criteria_provided_multiple_submitters_no_conflicts	5	0	1	0	1	1	0	NO	NO	2	0	NO
BMP4	Microphthalmia, syndromic 6	2	2	NO^	YES***	14-54418663-T-C	17701	missense	Pathogenic	no_assertion_criteria_provided	1	0	1	0	1	2	0	NO	NO	6	0	NO
BMP4	Microphthalmia, syndromic 6	2	2	NO^	YES***	14-54418579-T-C	29618	missense	Pathogenic	no_assertion_criteria_provided	2	9	19	4	32	46	0	NO	NO	84	0	NO
BRAF	Cardio-facio-cutaneous syndrome	1	2	YES^	YES	7-140481405-A-G	40366	missense	Pathogenic	criteria_provided_multiple_submitters_no_conflicts	7	0	0	0	0	1	0	NO	YES	1	0	NO
BRAF	Cardio-facio-cutaneous syndrome	1	2	YES^	YES	7-140453136-A-T	13961	missense	Pathogenic	criteria_provided_single_submitter	120	0	1	1	2	2	1	YES		1	2	YES
BRAF	Cardio-facio-cutaneous syndrome	1	2	YES^	YES	7-140481402-C-T	13974	missense	Pathogenic	reviewed_by_expert_panel	19	0	0	1	1	1	1	YES		0	0	NA
CASP10	Autoimmune lymphoproliferative syndrome, type II	1	2	NO	NO	2-202072837-C-T	7764	missense	Pathogenic	no_assertion_criteria_provided	5	0	5	0	5	5	1	YES	NO	7	0	NO
CBL	Noonan syndrome-like disorder with or without juvenile myelomonocytic leukemia	1	2	YES	NO	11-119148966-T-C	29823	missense	Pathogenic	criteria_provided_single_submitter	1	0	1	0	1	2	1	YES	YES	0	0	NA
CBL	Noonan syndrome-like disorder with or without juvenile myelomonocytic leukemia	1	2	YES	NO	11-119149251-G-A	13810	missense	Pathogenic	criteria_provided_single_submitter	3	1	1	1	3	3	2	YES		2	2	YES
CBL	Noonan syndrome-like disorder with or without juvenile myelomonocytic leukemia	1	2	YES	NO	11-119148891-T-C	13811	missense	Pathogenic	criteria_provided_multiple_submitters_no_conflicts	7	0	1	1	2	2	1	YES		3	2	YES
CD96	C syndrome	1	2	NO	NO	3-111304209-C-T	4640	missense	Pathogenic	no_assertion_criteria_provided	1	0	0	0	0	1	0	NO	NO	6	0	NO
CDH15	Mental retardation, autosomal dominant 3	1	2	NO	NO	16-89245959-C-T	17642	missense	Pathogenic	no_assertion_criteria_provided	1	0	4	4	8	10	0	NO	NO	31	0	NO
CDON	Holoprosencephaly 11	1	2	NO	YES*	11-125853944-T-G	30750	missense	Pathogenic	no_assertion_criteria_provided	1	0	2	0	2	2	0	NO	NO	4	0	NO
CDON	Holoprosencephaly 11	1	2	NO	YES*	11-125871707-G-C	30747	missense	Likely pathogenic	criteria_provided_single_submitter	1	0	1	0	1	1	0	NO	NO	1	0	NO
CHD4	Sifrim-Hitz-Weiss syndrome	1	2	NO	NO	12-6690297-C-T	266123	missense	Pathogenic	no_assertion_criteria_provided	2	1	6	0	7	8	0	NO	NO	10	0	NO
COL1A1	Osteogenesis imperfecta, type I	1	2	NO	NO	17-48270384-G-A	425603	nonsense	Pathogenic	criteria_provided_single_submitter	1	1	0	0	1	1	0	NO	NO	1	0	NO
COL1A1	Osteogenesis imperfecta, type I	1	2	NO	NO	17-48264274-C-T	17313	missense	Pathogenic	no_assertion_criteria_provided	4	0	1	0	1	1	1	YES		0	0	NA
COL1A1	Osteogenesis imperfecta, type I	1	2	NO	NO	17-48266269-G-A	17347	missense	Pathogenic	criteria_provided_multiple_submitters_no_conflicts	7	0	1	0	1	1	0	NO		2	0	NO
COL1A2	Osteogenesis imperfecta	1	2	NO	NO	7-94035598-G-A	265387	missense	Pathogenic	criteria_provided_single_submitter	9	0	1	0	1	1	0	NO	NO	1	0	NO
COL1A2	Osteogenesis imperfecta	1	2	NO	NO	7-94038679-G-A	35957	missense	Pathogenic	criteria_provided_multiple_submitters_no_conflicts	9	1	0	0	1	1	0	NO		2	0	NO
COL2A1	Spondyloperipheral dysplasia	1	2	NO	NO	12-48367873-G-A	17385	missense	Likely pathogenic	criteria_provided_single_submitter	1	2	3	0	5	7	0	NO	NO	23	0	NO
COL3A1	Ehlers-Danlos syndrome, vascular type	1	2	NO	NO	2-189860905-G-A	101269	splice donor	Pathogenic	criteria_provided_multiple_submitters_no_conflicts	8	0	0	0	0	1	1	YES	NO	1	0	NO
COL4A3	Alport syndrome, autosomal dominant	2	2	NO	YES**	2-228142227-G-A	369964	missense	Pathogenic	no_assertion_criteria_provided	3	3	6	4	13	16	0	NO	NO	31	0	NO
COL4A3	Alport syndrome, autosomal dominant	2	2	NO	YES**	2-228137761-G-A	522482	missense	Likely pathogenic	criteria_provided_single_submitter	3	0	1	0	1	2	0	NO		2	0	NO
DICER1	Pleuropulmonary blastoma	2	2	NO	YES**	14-95579503-G-A	254301	nonsense	Pathogenic	criteria_provided_multiple_submitters_no_conflicts	7	0	1	0	1	1	0	NO	NO	1	0	NO
DICER1	Pleuropulmonary blastoma	2	2	NO	YES**	14-95582041-G-A	254297	nonsense	Pathogenic	criteria_provided_multiple_submitters_no_conflicts	4	0	1	0	1	1	0	NO		1	0	NO
DICER1	Pleuropulmonary blastoma	2	2	NO	YES**	14-95592988-G-A	254354	missense	Pathogenic	criteria_provided_single_submitter	2	0	0	1	1	1	0	NO		1	0	NO
DNMT3A	Tatton-Brown-Rahman syndrome	1	2	YES	NO	2-25463181-C-T	438287	missense	Pathogenic	criteria_provided_multiple_submitters_no_conflicts	35	0	1	1	2	3	3	YES	YES	1	2	YES
DNMT3A	Tatton-Brown-Rahman syndrome	1	2	YES	NO	2-25457243-G-A	375882	missense	Pathogenic/Likely Pathogenic	no_assertion_criteria_provided	8	0	18	12	30	43	4	YES		34	3	YES
DNMT3A	Tatton-Brown-Rahman syndrome	1	2	YES	NO	2-25458637-G-A	521889	nonsense	Pathogenic	criteria_provided_single_submitter	35	0	1	0	1	1	1	YES		0	0	NA
DYNC1H1	Charcot-Marie-Tooth disease, axonal, type 20	2	2	NO	NO	14-102452262-G-A	157534	missense	Likely pathogenic	no_assertion_criteria_provided	2	0	0	1	1	1	0	NO	NO	1	0	NO
ECE1	?Hirschsprung disease, cardiac defects, and autonomic dysfunction	1	2	NO	NO	1-21546501-G-A	9133	missense	Pathogenic	no_assertion_criteria_provided	2	2	14	4	20	26	0	NO	NO	64	0	NO
ECE1	?Hirschsprung disease, cardiac defects, and autonomic dysfunction	1	2	NO	NO	1-21551904-G-A	599419	missense	Likely pathogenic	no_assertion_criteria_provided	1	0	5	6	11	24	0	NO		69	0	NO
EZH2	Weaver syndrome	1	2	YES	YES*	7-148543659-A-G	208166	missense	Pathogenic	criteria_provided_single_submitter	1	1	1	2	4	4	0	NO	NO	11	0	NO
FBN1	Geleophysic dysplasia 2	1	2	NO^	NO	15-48752455-C-T	29697	missense	Pathogenic/Likely Pathogenic	criteria_provided_multiple_submitters_no_conflicts	31	0	0	0	0	1	1	YES	NO	0	0	NA
FGFR1	Jackson-Weiss syndrome	1	2	NO	YES*	8-38282208-G-C	16279	missense	Pathogenic	criteria_provided_single_submitter	9	1	0	0	1	1	0	NO	NO	1	0	NO
FGFR1	Pfeiffer syndrome	1	2	NO	YES*	8-38282208-G-C	16279	missense	Pathogenic	criteria_provided_single_submitter	9	1	0	0	1	1	0	NO		1	0	NO
FGFR2	Pfeiffer syndrome	1	2	NO	YES***	10-123279599-C-A	265431	missense	Pathogenic	criteria_provided_multiple_submitters_no_conflicts	5	0	1	0	1	1	0	NO	NO	1	0	NO
FGFR2	Apert syndrome	1	2	NO	YES***	10-123279677-G-C	13272	missense	Pathogenic	criteria_provided_multiple_submitters_no_conflicts	28	0	0	0	0	1	0	NO		1	0	NO
FGFR3	LADD syndrome	1	2	NO	YES*	4-1807288-G-A	16354	missense	Pathogenic	no_assertion_criteria_provided	1	2	3	0	5	6	1	YES	YES	13	0	NO
FGFR3	Hypochondroplasia	1	2	NO	YES*	4-1807363-A-G	16345	missense	Pathogenic	no_assertion_criteria_provided	6	0	0	0	0	1	0	NO		4	0	NO
FGFR3	Thanatophoric dysplasia, type I	1	1	NO	YES*	4-1803568-C-G	16339	missense	Pathogenic	criteria_provided_multiple_submitters_no_conflicts	14	0	0	1	1	1	1	YES		0	0	NA
FREM1	Trigonocephaly 2	1	2	NO	NO	9-14776145-T-A	30766	missense	Pathogenic	no_assertion_criteria_provided	1	0	1	2	3	4	0	NO	NO	8	1	YES
GATA4	Ventricular septal defect 1	1	2	NO	NO	8-11614521-G-A	30101	missense	Pathogenic	no_assertion_criteria_provided	1	0	5	1	6	6	0	NO	NO	11	0	NO
GATA4	Ventricular septal defect 1	1	2	NO	NO	8-11615980-C-T	30102	missense	Pathogenic	no_assertion_criteria_provided	1	0	0	2	2	2	0	NO		4	0	NO
GLI2	Holoprosencephaly 9	1	2	NO^	YES*	2-121742248-G-A	37083	missense	Pathogenic	no_assertion_criteria_provided	1	1	2	2	5	6	0	NO	NO	15	0	NO
GRIN2A	Epilepsy, focal, with speech disorder and with or without mental retardation	2	2	NO	NO	16-9916143-C-T	205656	missense	Pathogenic/Likely Pathogenic	criteria_provided_multiple_submitters_no_conflicts	4	0	0	1	1	1	1	YES	NO	1	0	NO
HCN4	Sick sinus syndrome 2	1	2	NO	NO	15-73617719-C-T	5175	missense	Pathogenic	no_assertion_criteria_provided	9	0	1	0	1	3	0	NO	NO	9	0	NO
IDH2	D-2-hydroxyglutaric aciduria 2	1	2	YES	YES**	15-90631934-C-T	14716	missense	Pathogenic	criteria_provided_multiple_submitters_no_conflicts	15	0	2	4	6	12	4	YES	YES	9	3	YES
IFIH1	Singleton-Merten syndrome 1	1	2	NO	NO	2-163128887-C-T	189338	missense	Pathogenic	criteria_provided_single_submitter	3	0	3	0	3	3	0	NO	NO	7	0	NO
IMPDH1	Leber congenital amaurosis 11	1	2	NO	NO	7-128040882-G-A	14837	missense	Pathogenic	no_assertion_criteria_provided	5	1	23	10	34	63	0	NO	NO	176	0	NO
KCNJ2	Andersen syndrome	2	2	NO	NO	17-68171380-G-A	67560	missense	Pathogenic	criteria_provided_single_submitter	9	0	1	0	1	1	0	NO	NO	0	0	NA
KMT2B	Dystonia 28, childhood-onset	2	2	NO^	NO	19-36221667-G-A	590881	missense	Pathogenic	no_assertion_criteria_provided	3	0	0	0	0	1	0	NO	NO	1	0	NO
KMT2D	Kabuki syndrome 1	1	2	NO^	YES*	12-49421017-G-A	183377	missense	Likely pathogenic	no_assertion_criteria_provided	1	0	0	0	0	1	0	NO	NO	0	0	NA
KRAS	Noonan syndrome 3	1	1	YES	YES*	12-25398279-C-T	12589	missense	Pathogenic	reviewed_by_expert_panel	14	0	0	1	1	1	1	YES	YES	0	0	NA
KRAS	RAS-associated autoimmune leukoproliferative disorder	2	2	YES	YES*	12-25398284-C-T	12582	missense	Pathogenic	criteria_provided_multiple_submitters_no_conflicts	45	0	0	2	2	2	1	YES		1	1	YES
MYH3	Arthrogryposis, distal, type 2B3 (Sheldon-Hall)	1	2	NO	NO	17-10551909-C-T	14145	missense	Pathogenic	criteria_provided_multiple_submitters_no_conflicts	1	0	0	1	1	1	1	YES	NO	1	0	NO
NPR2	Short stature with nonspecific skeletal abnormalities	1	2	NO	NO	9-35792733-C-T	208359	missense	Pathogenic	no_assertion_criteria_provided	1	0	0	0	0	1	0	NO	NO	1	0	NO
NPR2	Short stature with nonspecific skeletal abnormalities	1	2	NO	NO	9-35806471-C-T	208356	missense	Pathogenic	no_assertion_criteria_provided	1	0	3	0	3	3	0	NO		5	0	NO
NRAS	Noonan syndrome 6	1	2	YES	YES*	1-115258744-C-T	13901	missense	Pathogenic	criteria_provided_single_submitter	18	0	0	0	0	1	0	NO	NO	1	0	NO
OTX2	Pituitary hormone deficiency, combined, 6	2	2	NO	NO	14-57268649-T-C	30023	missense	Pathogenic	no_assertion_criteria_provided	1	0	4	0	4	4	0	NO	NO	4	0	NO
PACS1	Schuurs-Hoeijmakers syndrome	1	2	NO	NO	11-65978677-C-T	39581	missense	Pathogenic	criteria_provided_multiple_submitters_no_conflicts	19	0	1	0	1	1	1	YES	NO	0	0	NA
PHACTR1	Epileptic encephalopathy, early infantile, 70	1	2	NO	NO	6-13283705-C-T	617490	missense	Pathogenic	no_assertion_criteria_provided	2	1	1	1	3	3	0	NO	NO	4	0	NO
PHIP	Developmental delay, intellectual disability, obesity, and dysmorphic features	1	2	NO	YES*	6-79664960-G-A	431155	nonsense	Likely pathogenic	criteria_provided_single_submitter	2	0	1	0	1	1	0	NO	NO	0	0	NA
PKP2	Arrhythmogenic right ventricular dysplasia 9	1	2	NO	NO	12-33021869-G-A	201979	missense	Pathogenic/Likely Pathogenic	criteria_provided_multiple_submitters_no_conflicts	3	1	0	0	1	1	0	NO	NO	1	0	NO
PKP2	Arrhythmogenic right ventricular dysplasia 9	1	2	NO	NO	12-33031445-C-T	201970	nonsense	Pathogenic	criteria_provided_multiple_submitters_no_conflicts	2	0	0	0	0	1	0	NO		1	0	NO
PKP2	Arrhythmogenic right ventricular dysplasia 9	1	2	NO	NO	12-32977097-C-G	201989	splice acceptor	Pathogenic	criteria_provided_multiple_submitters_no_conflicts	2	0	1	0	1	1	0	NO		5	0	NO
PKP2	Arrhythmogenic right ventricular dysplasia 9	1	2	NO	NO	12-33031151-G-T	201976	nonsense	Pathogenic	criteria_provided_multiple_submitters_no_conflicts	4	0	0	1	1	1	0	NO		1	0	NO
PKP2	Arrhythmogenic right ventricular dysplasia 9	1	2	NO	NO	12-32994037-C-T	36680	nonsense	Pathogenic/Likely Pathogenic	criteria_provided_multiple_submitters_no_conflicts	15	0	0	1	1	2	0	NO		4	0	NO
PKP2	Arrhythmogenic right ventricular dysplasia 9	1	2	NO	NO	12-33003841-G-A	45016	nonsense	Pathogenic	criteria_provided_multiple_submitters_no_conflicts	10	0	2	0	2	2	0	NO		4	0	NO
PKP2	Arrhythmogenic right ventricular dysplasia 9	1	2	NO	NO	12-32949042-C-T	6757	splice donor	Pathogenic	criteria_provided_multiple_submitters_no_conflicts	25	0	2	0	2	3	0	NO		8	0	NO
PKP2	Arrhythmogenic right ventricular dysplasia 9	1	2	NO	NO	12-32955491-C-G	6756	splice acceptor	Pathogenic	criteria_provided_multiple_submitters_no_conflicts	35	0	5	0	5	6	0	NO		9	0	NO
PPM1D	Intellectual developmental disorder with gastrointestinal difficulties and high pain threshold	1	2	NO	YES**	17-58734163-T-A	424875	nonsense	Pathogenic	no_assertion_criteria_provided	1	0	0	1	1	1	1	YES	NO	1	1	YES
PTPN11	Noonan syndrome 1	1	2	YES	NO	12-112924286-C-T	13341	missense	Pathogenic	no_assertion_criteria_provided	1	0	0	0	0	1	0	NO	YES	3	0	NO
PTPN11	Noonan syndrome 1	1	2	YES	NO	12-112926909-A-G	13345	missense	Pathogenic	criteria_provided_single_submitter	7	0	1	0	1	1	0	NO		1	0	NO
PTPN11	Noonan syndrome 1	1	2	YES	NO	12-112910773-T-A	575203	missense	Pathogenic	criteria_provided_single_submitter	3	0	1	0	1	1	0	NO		1	0	NO
PTPN11	Noonan syndrome 1	1	2	YES	NO	12-112910793-G-T	40523	missense	Pathogenic/Likely Pathogenic	criteria_provided_multiple_submitters_no_conflicts	2	0	1	0	1	1	0	NO		1	0	NO
PTPN11	Noonan syndrome 1	1	2	YES	NO	12-112926851-C-T	40550	missense	Pathogenic	criteria_provided_multiple_submitters_no_conflicts	12	0	1	0	1	1	1	YES		1	0	NO
PTPN11	Noonan syndrome 1	1	2	YES	NO	12-112910785-G-A	40522	missense	Pathogenic	reviewed_by_expert_panel	24	1	2	0	3	5	1	YES		8	0	NO
PTPN11	Noonan syndrome 1	1	2	YES	NO	12-112888172-A-G	13333	missense	Pathogenic	reviewed_by_expert_panel	35	0	1	0	1	1	0	NO		3	1	YES
PTPN11	Noonan syndrome 1	1	2	YES	NO	12-112926270-C-T	13331	missense	Pathogenic	reviewed_by_expert_panel	66	0	0	0	0	1	0	NO		1	0	NO
PTPN11	Noonan syndrome 1	1	2	YES	NO	12-112915523-A-G	13326	missense	Pathogenic	reviewed_by_expert_panel	75	0	1	0	1	1	0	NO		3	0	NO
RAF1	Cardiomyopathy, dilated, 1NN	2	2	NO	YES**	3-12626038-G-A	142298	missense	Pathogenic	no_assertion_criteria_provided	1	0	1	0	1	1	0	NO	NO	3	0	NO
RAF1	Cardiomyopathy, dilated, 1NN	2	2	NO	YES**	3-12645760-C-T	142299	missense	Pathogenic	no_assertion_criteria_provided	1	1	0	0	1	2	1	YES		5	0	NO
RB1	Retinoblastoma	2	2	NO^	YES**	13-49033844-C-T	13087	missense	Pathogenic	criteria_provided_multiple_submitters_no_conflicts	20	0	0	0	0	1	1	YES	NO	4	1	YES
RERE	Neurodevelopmental disorder with or without anomalies of the brain, eye, or heart	1	2	NO	NO	1-8419976-C-T	236216	missense	Pathogenic	no_assertion_criteria_provided	1	1	0	0	1	2	0	NO	NO	7	0	NO
RNF125	Tenorio syndrome	1	2	NO	NO	18-29645880-C-T	183422	missense	Pathogenic	no_assertion_criteria_provided	1	0	2	0	2	2	0	NO	NO	5	0	NO
SCN1A	Epileptic encephalopathy, early infantile, 6 (Dravet syndrome)	1	2	NO	NO	2-166848051-G-A	496124	nonsense	Pathogenic	criteria_provided_single_submitter	5	0	0	0	0	1	1	YES	NO	1	1	YES
SCN8A	Epileptic encephalopathy, early infantile, 13	1	1	NO	NO	12-52139691-C-T	253283	missense	Pathogenic	no_assertion_criteria_provided	3	0	0	0	0	1	0	NO	NO	3	0	NO
SCNN1A	Bronchiectasis with or without elevated sweat chloride 2	2	1	NO	NO	12-6483610-C-T	9268	missense	Pathogenic	no_assertion_criteria_provided	2	1	8	2	11	11	1	YES	NO	19	0	NO
SEC61A1	Hyperuricemic nephropathy, familial juvenile, 4	2	2	NO	NO	3-127774574-T-G	253147	missense	Pathogenic	no_assertion_criteria_provided	1	0	0	0	0	1	0	NO	NO	0	0	NA
SEMA3E	?CHARGE syndrome	1	2	NO	NO	7-82997122-G-A	2505	missense	Pathogenic	no_assertion_criteria_provided	1	0	1	1	2	2	0	NO	NO	7	0	NO
SETBP1	Schinzel-Giedion midface retraction syndrome	1	1	NO	NO	18-42531913-G-A	1035	missense	Pathogenic	criteria_provided_single_submitter	4	0	0	1	1	2	2	YES	YES	1	1	YES
SHH	Holoprosencephaly 3	1	2	NO^	YES***	7-155596307-C-T	8883	missense	Pathogenic	no_assertion_criteria_provided	7	0	1	1	2	3	0	NO	NO	10	0	NO
SHH	Holoprosencephaly 3	1	2	NO^	YES***	7-155599207-G-T	8896	missense	Pathogenic	no_assertion_criteria_provided	4	0	1	0	1	1	0	NO		1	0	NO
SIX3	Schizencephaly	1	2	NO	YES	2-45169742-G-T	30382	missense	Pathogenic	no_assertion_criteria_provided	1	0	1	0	1	1	0	NO	NO	4	0	NO
SIX5	Branchiootorenal syndrome 2	1	2	NO	YES**	19-46270331-C-T	8599	missense	Pathogenic	no_assertion_criteria_provided	3	0	3	2	5	5	0	NO	NO	17	0	NO
SMAD9	Pulmonary hypertension, primary, 2	2	1	NO	NO	13-37439797-G-A	56970	nonsense	Pathogenic	criteria_provided_single_submitter	1	0	0	0	0	1	0	NO	NO	1	0	NO
SMAD9	Pulmonary hypertension, primary, 2	2	1	NO	NO	13-37453700-T-C	56969	missense	Pathogenic	no_assertion_criteria_provided	1	0	10	3	13	13	0	NO		29	0	NO
TAB2	Congenital heart defects, nonsyndromic, 2	1	2	NO	NO	6-149699739-C-A	5212	missense	Pathogenic	no_assertion_criteria_provided	1	0	0	2	2	2	0	NO	NO	4	0	NO
TBX18	Congenital anomalies of kidney and urinary tract 2	1	2	NO	NO	6-85446657-G-A	208528	missense	Pathogenic	no_assertion_criteria_provided	1	0	1	1	2	2	0	NO	NO	2	0	NO
TBX20	Atrial septal defect 4	1	2	NO	YES*	7-35288378-G-C	4632	missense	Pathogenic	no_assertion_criteria_provided	2	0	1	0	1	3	0	NO	NO	5	0	NO
TGFB3	Loeys-Dietz syndrome 5	1	2	NO	YES***	14-76427420-C-G	487471	splice acceptor	Likely pathogenic	criteria_provided_single_submitter	2	0	1	0	1	1	0	NO	NO	1	0	NO
TGFBR1	Loeys-Dietz syndrome 1	1	2	NO	YES***	9-101894968-G-T	12527	missense	Pathogenic	no_assertion_criteria_provided	1	0	0	1	1	1	0	NO	NO	3	0	NO
TGFBR1	Loeys-Dietz syndrome 1	1	2	NO	YES***	9-101904946-G-A	213882	missense	Pathogenic/Likely Pathogenic	criteria_provided_multiple_submitters_no_conflicts	5	0	0	0	0	1	0	NO		1	0	NO
TGIF1	Holoprosencephaly 4	1	2	NO	NO	18-3456418-C-G	6979	missense	Pathogenic	no_assertion_criteria_provided	1	0	0	1	1	2	0	NO	NO	7	0	NO
TGIF1	Holoprosencephaly 4	1	2	NO	NO	18-3457604-C-T	6982	missense	Pathogenic	no_assertion_criteria_provided	1	0	1	0	1	1	0	NO		2	0	NO
TLL1	Atrial septal defect 6	1	2	NO	NO	4-166924623-T-C	4075	missense	Pathogenic	no_assertion_criteria_provided	1	2	9	3	14	22	0	NO	NO	60	0	NO
TTN	Cardiomyopathy, dilated, 1G	2	2	NO	NO	2-179598224-G-A	130662	nonsense	Pathogenic	criteria_provided_single_submitter	4	0	0	0	0	1	0	NO	NO	1	0	NO
TTN	Cardiomyopathy, dilated, 1G	2	2	NO	NO	2-179667000-C-T	12656	missense	Pathogenic	no_assertion_criteria_provided	3	0	4	1	5	6	0	NO		12	0	NO
TUBB4A	Leukodystrophy, hypomyelinating, 6	1	1	NO	NO	19-6495942-G-A	192383	missense	Pathogenic	no_assertion_criteria_provided	3	0	1	0	1	1	0	NO	NO	1	0	NO

## Sheet: S4
Table 4 gnomAD variant assessment for genes that show evidence of mosaicism in ExAC
Gene and Phenotype						Variant
Gene Symbol	Phenotype	Age Of Onset*	Severity*	Hematopoietic (Jaiswal et al.)	Proliferation (GO terms)	Variant	ClinVar variant ID	Variant type	ClinVar Classification	ClinVar review status	PMID Support	age <40	age 40-65	age >65	Total with known age category (gnomAD)	gnomAD allele count	gnomAD allele count (< 35% of reads)	Allelic imbalance	Good evidence of mosaicism for a given gene
ASXL1	Bohring-Opitz syndrome	1	1	YES	NO	20-31023408-C-T	39469	nonsense	Pathogenic	criteria_provided_single_submitter	1	0	0	3	3	3	2	YES	YES
	Bohring-Opitz syndrome	1	1	YES	NO	20-31021211-C-T	30986	nonsense	Pathogenic	criteria_provided_multiple_submitters_no_conflicts	2	0	3	3	6	7	3	YES
	Bohring-Opitz syndrome	1	1	YES	NO	20-31021118-C-T	520587	nonsense	Pathogenic	criteria_provided_single_submitter	7	0	0	1	1	2	2	YES
BRAF	Cardio-facio-cutaneous syndrome	1	2	YES^	YES	7-140453136-A-T	13961	missense	Pathogenic	criteria_provided_single_submitter	120	0	0	1	1	1	2	YES	YES
	Cardio-facio-cutaneous syndrome	1	2	YES^	YES	7-140481405-A-G	40366	missense	Pathogenic	criteria_provided_multiple_submitters_no_conflicts	7	0	1	0	1	1	0	NO
CBL	Noonan syndrome-like disorder with or without juvenile myelomonocytic leukemia	1	2	YES	NO	11-119149251-G-A	13810	missense	Pathogenic	criteria_provided_single_submitter	3	1	1	0	2	2	2	YES	YES
	Noonan syndrome-like disorder with or without juvenile myelomonocytic leukemia	1	2	YES	NO	11-119148891-T-C	13811	missense	Pathogenic	criteria_provided_multiple_submitters_no_conflicts	7	0	1	2	3	3	2	YES
DNMT3A	Tatton-Brown-Rahman syndrome	1	2	YES	NO	2-25457182-A-G	139619	missense	Pathogenic	no_assertion_criteria_provided	1	0	0	1	1	1	0	NO	YES (RF fail for genomes alleles)
	Tatton-Brown-Rahman syndrome	1	2	YES	NO	2-25457243-G-A	375882	missense	Pathogenic/Likely pathogenic	no_assertion_criteria_provided	8	0	12	10	22	34	3	YES
	Tatton-Brown-Rahman syndrome	1	2	YES	NO	2-25463181-C-T	438287	missense	Pathogenic	criteria_provided_multiple_submitters_no_conflicts	35	0	0	0	0	1	2	YES
FGFR3	LADD syndrome	1	2	NO	YES*	4-1807288-G-A	16354	missense	Pathogenic	no_assertion_criteria_provided	1	2	4	3	9	13	0	NO	NO
	Hypochondroplasia	1	2	NO	YES*	4-1803613-C-T	65823	missense	Pathogenic	no_assertion_criteria_provided	2	0	1	0	1	1	0	NO
	Hypochondroplasia	1	2	NO	YES*	4-1807891-G-C	16347	missense	Pathogenic	criteria_provided_single_submitter	3	1	0	0	1	1	0	NO
	Hypochondroplasia	1	2	NO	YES*	4-1807363-A-G	16345	missense	Pathogenic	no_assertion_criteria_provided	6	0	3	0	3	4	0	NO
IDH2	D-2-hydroxyglutaric aciduria 2	1	2	YES	YES**	15-90631934-C-T	14716	missense	Pathogenic	criteria_provided_multiple_submitters_no_conflicts	15	0	1	4	5	9	3	YES	YES (RF fail for genomes alleles)
KRAS	Noonan syndrome 3	1	1	YES	YES*	12-25380279-C-A	163766	missense	Pathogenic/Likely pathogenic	criteria_provided_multiple_submitters_no_conflicts	4	0	0	0	0	1	0	NO	NO
	Noonan syndrome 3	1	1	YES	YES*	12-25398284-C-T	12582	missense	Pathogenic	criteria_provided_multiple_submitters_no_conflicts	45	0	0	1	1	1	1	YES
PTPN11	Noonan syndrome 1	1	2	YES	NO	12-112924286-C-T	13341	missense	Pathogenic	no_assertion_criteria_provided	1	0	1	0	1	3	0	NO	NO
	Noonan syndrome 1	1	2	YES	NO	12-112910793-G-T	40523	missense	Pathogenic/Likely pathogenic	criteria_provided_multiple_submitters_no_conflicts	2	0	1	0	1	1	0	NO
	Noonan syndrome 1	1	2	YES	NO	12-112910773-T-A	575203	missense	Pathogenic	criteria_provided_single_submitter	3	0	1	0	1	1	0	NO
	Noonan syndrome 1	1	2	YES	NO	12-112926909-A-G	13345	missense	Pathogenic	criteria_provided_single_submitter	7	0	1	0	1	1	0	NO
	Noonan syndrome 1	1	2	YES	NO	12-112926887-G-C	40558	missense	Pathogenic	criteria_provided_multiple_submitters_no_conflicts	11	1	0	0	1	1	0	NO
	Noonan syndrome 1	1	2	YES	NO	12-112926851-C-T	40550	missense	Pathogenic	criteria_provided_multiple_submitters_no_conflicts	12	0	1	0	1	1	0	NO
	Noonan syndrome 1	1	2	YES	NO	12-112910785-G-A	40522	missense	Pathogenic	reviewed_by_expert_panel	24	1	2	0	3	8	0	NO
	Noonan syndrome 1	1	2	YES	NO	12-112926872-C-T	40553	missense	Pathogenic	criteria_provided_multiple_submitters_no_conflicts	33	1	0	0	1	1	0	NO
	Noonan syndrome 1	1	2	YES	NO	12-112888172-A-G	13333	missense	Pathogenic	reviewed_by_expert_panel	35	0	1	0	1	3	1	YES
	Noonan syndrome 1	1	2	YES	NO	12-112926890-A-G	40562	missense	Pathogenic	reviewed_by_expert_panel	45	0	0	0	0	1	0	NO
	Noonan syndrome 1	1	2	YES	NO	12-112926270-C-T	13331	missense	Pathogenic	reviewed_by_expert_panel	66	0	1	0	1	1	0	NO
	Noonan syndrome 1	1	2	YES	NO	12-112915523-A-G	13326	missense	Pathogenic	reviewed_by_expert_panel	75	0	1	0	1	3	0	NO
SETBP1	Schinzel-Giedion midface retraction syndrome	1	1	NO	NO	18-42531913-G-A	1035	missense	Pathogenic	criteria_provided_single_submitter	4	0	0	1	1	1	1	YES	NO

## Sheet: S5
Table 5 Mosaicism in hematopoietic genes in ExAC
Hematopoietic genes	Diseases associated with the hematopoietic gene	Variants with allelic imbalance in ExAC residing in the hematopoietic genes
Gene	Disease	Known Pathogenic with allelic imbalance (COSMIC consequence)	ExAC allele count	ExAC IGV available	ExAC allele count (<35% of reads)	ExAC median read ratio (%)	Good evidence of mosaicism for a given gene (ExAC)	Allelic imbalance (ExAC)	Nonsense and missense alleles w/ imbalance in ExAC (with amino acid consequence for those reported in COSMIC)	Comments
ARID1A	Coffin-Siris syndrome 2, AD	None	None	None	None	None	NO	NA	None
ASXL1	Bohring-Opitz syndrome, AD	20-31021211-C-T (R404*)	7	5	3	24	YES	YES	20-31021250-C-T (R417*) 20-31021295-C-T 20-31021332-C-G (S444*) 20-31021439-G-T (E480*) 20-31021535-C-T (Q512*) 20-31022238-C-T (Q575*) 20-31022263-G-A (W583*) 20-31022288-C-G (Y591*) 20-31022288-C-A (Y591*) 20-31022297-C-A (C594*) 20-31022592-C-T (R693*) 20-31022688-A-T 20-31023209-G-A (W898*) 20-31023156-A-T 20-31023083-C-A (C856*) 20-31022991-G-T 20-31022922-C-T (Q803*) 20-31022853-C-T (Q780*)…
		20-31023408-C-T (R965*)	1	1	1	21		YES
BCL10	?Immunodeficiency 37, AR	None	None	None	None	None	NO	NA	1-85733318-G-A 1-85733491-A-T (L174*)	stop gained mosaicism evident
BCL11B	Immunodeficiency 49 , AD Intellectual developmental disorder with dysmorphic facies, speech delay, and T-cell abnormalities, AD	None	None	None	None	None	NO	NA	None
BCL6	None	None	None	None	None	None	NO	NA	3-187443346-G-A (R594*)
BCOR	Microphthalmia, syndromic 2, XLD	None	None	None	None	None	NO	NA	None
BCORL1	Shukla-Vernon syndrome, XLR	None	None	None	None	None	NO	NA	X-129155104-C-T (R1196*)
BIRC3	None	None	None	None	None	None	NO	NA	None
BRAF	Cardiofaciocutaneous syndrome, AD LEOPARD syndrome 3, AD Noonan syndrome 7, AD	7-140453136-A-T (V600E)	2	2	1	27	YES	YES	None
		7-140481402-C-T	1	1	1	17		NP
BRCC3	None	None	None	None	None	None	NO	NA	X-154305490-C-T (R81*)	stop gained mosaicism evident
BTG1	None	None	None	None	None	None	NO	NA	None
BTG2	None	None	None	None	None	None	NO	NA	None
CARD11	B-cell expansion with NFKB and T-cell anergy, AD Immunodeficiency 11B with atopic dermatitis, AD	7-2984162-C-T (G123D)	1	1	1	27	NO	YES (RF FAIL)	None
CBL	Noonan syndrome-like disorder with or without juvenile myelomonocytic leukemia, AD	11-119149251-G-A (R420Q)	3	3	3	14	YES	YES	11-119148922-G-A (C381Y) 11-119148949-A-T (D390V) 11-119148991-G-A (C404Y) 11-119149239-G-C (C416S) 11-119149242-C-T (P417L) 11-119156010-C-T (R559*) 11-119148486-C-T (R343*) 11-119146745-G-A (W303*)	RING/finger/missense/p.381-p.421 Missense at the same position (R559Q) Missense at the same position (W303R)
		11-119148891-T-C (Y371H)	2	2	1	34.5		YES
		11-119148966-T-C (C396R)	2	2	1	34		NP
CBLB	None	None	None	None	None	None	NO	NA	3-105438896-G-A (R468*)
CCND3	None	None	None	None	None	None	NO	NA	None
CD58	None	None	None	None	None	None	NO	NA	1-117078822-A-T (C131*)	Missense (C131F) at the same position
CD70	Lymphoproliferative syndrome 3, AR	None	None	None	None	None	NO	NA	None
CD79A	Agammaglobulinemia 3, AR	None	None	None	None	None	NO	NA	None
CD79B	Agammaglobulinemia 6, AR	None	None	None	None	None	NO	NA	None
CDKN2A	Melanoma and neural system tumor syndrome, AD Pancreatic cancer/melanoma syndrome, AD {Melanoma, cutaneous malignant, 2}, AD	None	None	None	None	None	NO	NA	None
CDKN2B	None	None	None	None	None	None	NO	NA	None
CEBPA	?Leukemia, acute myeloid, AD	None	None	None	None	None	NO	NA	None
CHD2	Epileptic encephalopathy, childhood-onset, AD	None	None	None	None	None	NO	NA	15-93563403-C-T (R1690*) 15-93563529-C-T
CNOT3	None	None	None	None	None	None	NO	NA	None
CREBBP	Rubinstein-Taybi syndrome 1, AD Menke-Hennekam syndrome 1, AD	None	None	None	None	None	NO	NA	None
CRLF2	None	None	None	None	None	None	NO	NA	X-1315007-A-T
CSF1R	Leukoencephalopathy, diffuse hereditary, with spheroids, AD	5-149434892-A-T	3	3	1	36	NO	NO	None
CSF3R	Neutropenia, severe congenital, 7, autosomal recessive, AR	1-36933759-C-T (W547*)	29	5	1	42	NO	YES	None
CTCF	Mental retardation, autosomal dominant 21, AD	None	None	None	None	None	NO	NA	None
CUX1	Global developmental delay with or without impaired intellectual development, AD	None	None	None	None	None	NO	NA	7-101747648-C-T (R158*) 7-101758501-C-T (R219*) 7-101916738-C-T 7-101926377-C-T
DDX3X	Mental retardation, X-linked 102, XLR, XLD	None	None	None	None	None	NO	NA	None
DIS3	None	None	None	None	None	None	NO	NA	13-73352440-C-T (W155*)	Missense (W155C) at the same position
DNMT3A	Tatton-Brown-Rahman syndrome, AD	2-25457243-G-A (R882C)	43	5	4	19	YES	YES	2-25457209-C-T (W893*) 2-25458637-G-A (Q846*) 2-25463588-C-T 2-25467083-G-A (R598*) 2-25467099-G-T (Y592*) 2-25467132-C-T (W581*) 2-25467477-G-C 2-25468163-C-A (E505*) 2-25468919-C-A 2-25469053-C-A 2-25469083-T-A 2-25469139-C-T (W440*) 2-25469922-G-A (Q374*) 2-25470464-G-C (S337*) 2-25470484-C-T (W330*) 2-25470516-G-A (R320*) 2-25470535-C-T (W313*) 2-25470556-C-T (W306*) 2-25470560-C-T (W305*)
		2-25463181-C-T (R771Q)	3	3	3	15		YES
		2-25458637-G-A (Q846*)	1	1	1	10		NP
EBF1	None	None	None	None	None	None	NO	NA	None
EED	Cohen-Gibson syndrome, AD	None	None	None	None	None	NO	NA	None
EP300	Rubinstein-Taybi syndrome 2, AD Menke-Hennekam syndrome 2, AD	None	None	None	None	None	NO	NA	None
ETV6	Thrombocytopenia 5, AD	None	None	None	None	None	NO	NA	None
EZH2	Weaver syndrome, AD	None	None	None	None	None	NO	NA	None
EZR	None	None	None	None	None	None	NO	NA	None
FAS	Autoimmune lymphoproliferative syndrome, type IA, AD	None	None	None	None	None	NO	NA	None
FBXO11	Intellectual developmental disorder with dysmorphic facies and behavioral abnormalities, AD	None	None	None	None	None	NO	NA	None	Recent association with syndrom
FBXW7	None	None	None	None	None	None	NO	NA	4-153247367-G-C (R479*)
FLT3	None	None	None	None	None	None	NO	NA	None
FOXP1	Mental retardation with language impairment and with or without autistic features, AD	None	None	None	None	None	NO	NA	None
FYN	None	None	None	None	None	None	NO	NA	None
GATA1	Anemia, X-linked, with/without neutropenia and/or platelet abnormalities, XLR Thrombocytopenia with beta-thalassemia, X-linked, XLR Thrombocytopenia, X-linked, with or without dyserythropoietic anemia, XLR	None	None	None	None	None	NO	NA	None
GATA2	Emberger syndrome, AD Immunodeficiency 21, AD	None	None	None	None	None	NO	NA	None
GATA3	Hypoparathyroidism, sensorineural deafness, and renal dysplasia, AD	None	None	None	None	None	NO	NA	10-8106041-C-A	Missense (C288F) at the same position
GNA13	None	None	None	None	None	None	NO	NA	None
GNAS	McCune-Albright syndrome, somatic, mosaic, AD Osseous heteroplasia, progressive, AD Pseudohypoparathyroidism, AD	20-57484420-C-G (R844G)	1	1	1	26	YES	YES	None
		20-57484420-C-T (R844C)	1	1	1	14		NP
		20-57484421-G-A (R844H)	9	5	5	22		YES (RF FAIL)
GNB1	Mental retardation, autosomal dominant 42, AD	None	None	None	None	None	NO	NA	None
H1-5	None	None	None	None	None	None	NO	NA	None
H1-2	None	None	None	None	None	None	NO	NA	None
H1-3	None	None	None	None	None	None	NO	NA	None
H1-4	Rahman syndrome, AD	None	None	None	None	None	NO	NA	None
H3C2	None	None	None	None	None	None	NO	NA	None
HLA-A	None	None	None	None	None	None	NO	NA	6-29910784-C-G
ID3	None	None	None	None	None	None	NO	NA	None
IDH1	None	None	None	None	None	None	NO	NA	None
IDH2	D-2-hydroxyglutaric aciduria 2, AD	15-90631934-C-T (R140Q)	12	5	5	15	YES	YES	15-90631653-C-A	aa.172
IKBKB	Immunodeficiency 15A, AD Immunodeficiency 15B, AR	None	None	None	None	None	NO	NA	None
IKZF1	Immunodeficiency, common variable, 13, AD	None	None	None	None	None	NO	NA	None
IKZF2	None	None	None	None	None	None	NO	NA	None
IKZF3	None	None	None	None	None	None	NO	NA	None
IL7R	Severe combined immunodeficiency, T-cell negative, B-cell/natural killer cell-positive type, AR	None	None	None	None	None	NO	NA	5-35873660-C-T (R206*)
INTS12	None	None	None	None	None	None	NO	NA	None
IRF4	None	None	None	None	None	None	NO	NA	None
IRF8	Immunodeficiency 32A, mycobacteriosis, autosomal dominant, AD Immunodeficiency 32B, monocyte and dendritic cell deficiency, autosomal recessive, AR	None	None	None	None	None	NO	NA	16-85946827-C-T 16-85953765-G-A 16-85953828-C-A 16-85954738-G-A
JAK1	None	None	None	None	None	None	NO	NA	None
JAK2	Thrombocythemia 3, AD	None	None	None	None	None	NO	NA	None
JAK3	SCID, autosomal recessive, T-negative/B-positive type, AR	19-17954586-C-T	1	1	1	32	NO	NO	None
JARID2	None	None	None	None	None	None	NO	NA	None
KDM6A	Kabuki syndrome 2, XLD	None	None	None	None	None	NO	NA	None
KIT	Mastocytosis, cutaneous, AD Piebaldism, AD	None	None	None	None	None	NO	NA	None
KLHL6	None	None	None	None	None	None	NO	NA	3-183211999-A-T	A silent mutation (Y406=) at the same position
KMT2A	Wiedemann-Steiner syndrome, AD	None	None	None	None	None	NO	NA	None
KMT2D	Kabuki syndrome 1, AD	None	None	None	None	None	NO	NA	12-49430956-G-A (Q3395*) 12-49445149-G-A (Q773*)	Missense (Q3395K) at the same position in COSMIC
KRAS	Noonan syndrome 3, AD RAS-associated autoimmune leukoproliferative disorder, AD	12-25398279-C-T (V14I)	1	1	1	19	YES	NP	12-25398285-C-A (G12C) 12-25378647-T-G (K117)	Missense
		12-25398284-C-T (G12D)	2	2	1	31		YES
LEF1	None	None	None	None	None	None	NO	NA	None
LRRK2	{Parkinson disease 8}, AD	None	None	None	None	None	NO	NA	12-40699694-G-A 12-40715839-C-T (R1725*)
LTB	None	None	None	None	None	None	NO	NA	None
LUC7L2	None	None	None	None	None	None	NO	NA	None
MALT1	Immunodeficiency 12, AR	None	None	None	None	None	NO	NA	None
MAP2K1	Cardiofaciocutaneous syndrome 3, AD	None	None	None	None	None	NO	NA	None
MAP3K14	None	None	None	None	None	None	NO	NA	None
MED12	Lujan-Fryns syndrome, XLR Ohdo syndrome, X-linked, XLR Opitz-Kaveggia syndrome, XLR	None	None	None	None	None	NO	NA	None
MEF2B	None	None	None	None	None	None	NO	NA	None
MPL	Thrombocythemia 2, AD Thrombocytopenia, congenital amegakaryocytic, AR	None	None	None	None	None	NO	NA	1-43804268-C-T (R90*)
MXRA5	None	None	None	None	None	None	NO	NA	None
MYD88	None	None	None	None	None	None	NO	NA	None
NOTCH1	Adams-Oliver syndrome 5, AD Aortic valve disease 1, AD	None	None	None	None	None	NO	NA	9-139405141-G-A (Q2459*)
NOTCH2	Alagille syndrome 2, AD Hajdu-Cheney syndrome, AD	None	None	None	None	None	NO	NA	1-120539301-G-A 1-120539316-C-A 1-120611991-C-T
NPM1	None	None	None	None	None	None	NO	NA	None
NRAS	Noonan syndrome 6, AD	None	None	None	None	None	NO	NA	None
P2RY8	None	None	None	None	None	None	NO	NA	None
PAX5	None	None	None	None	None	None	NO	NA	None
PDS5B	None	None	None	None	None	None	NO	NA	13-33344667-C-T 13-33258137-A-T (R394*) 13-33349164-C-T 13-33349185-C-T (R1447*)
PDSS2	Coenzyme Q10 deficiency, primary, 3, AR	None	None	None	None	None	NO	NA	None
PHF6	Borjeson-Forssman-Lehmann syndrome, XLR	None	None	None	None	None	NO	NA	None
PIK3CA	Cowden syndrome 5, AD	None	None	None	None	None	NO	NA	None
POT1	None	None	None	None	None	None	NO	NA	7-124481102-G-A (R432*)
POU2AF1	None	None	None	None	None	None	NO	NA	None
POU2F2	None	None	None	None	None	None	NO	NA	None
PRDM1	None	None	None	None	None	None	NO	NA	None
PRPF40B	None	None	None	None	None	None	NO	NA	12-50031283-C-T (Q531*) 12-50036099-C-T
PRPF8	Retinitis pigmentosa 13, AD	None	None	None	None	None	NO	NA	None
PTEN	Cowden syndrome 1, AD Lhermitte-Duclos syndrome, AD Macrocephaly/autism syndrome, AD	10-89692904-C-T (R130*)	1	1	1	29	NO	NO	None
PTPN1	None	None	None	None	None	None	NO	NA	None
PTPN11	LEOPARD syndrome 1, AD Metachondromatosis, AD Noonan syndrome 1, AD	12-112926851-C-T	1	1	1	31	YES	NA	None
		12-112910785-G-A	5	5	1	48		NO
RAD21	?Mungan syndrome, AR Cornelia de Lange syndrome 4, AD	None	None	None	None	None	NO	NA	None
RBBP4	None	None	None	None	None	None	NO	NA	None
RHOA	None	None	None	None	None	None	NO	NA	None
RIT1	Noonan syndrome 8, AD	None	None	None	None	None	NO	NA	None
RPL10	Mental retardation, X-linked, syndromic, 35, XLR	None	None	None	None	None	NO	NA	None
RPL5	Diamond-Blackfan anemia 6, AD	None	None	None	None	None	NO	NA	None
RPS15	None	None	None	None	None	None	NO	NA	None
RPS2	None	None	None	None	None	None	NO	NA	None
RUNX1	Platelet disorder, familial, with associated myeloid malignancy, AD	None	None	None	None	None	NO	NA	None
SF3A1	None	None	None	None	None	None	NO	NA	22-30734984-G-A
SF3B1	None	None	None	None	None	None	NO	NA	None
SFRS2	None	None	None	None	None	None	NO	NA	17-74732298-G-T 17-74732967-G-T
SGK1	None	None	None	None	None	None	NO	NA	6-134495713-G-A
SMC1A	Cornelia de Lange syndrome 2, XLD	None	None	None	None	None	NO	NA	None
SMC3	Cornelia de Lange syndrome 3, AD	None	None	None	None	None	NO	NA	None
SOCS1	None	None	None	None	None	None	NO	NA	None
SPRY4	Hypogonadotropic hypogonadism 17 with or without anosmia, AD	None	None	None	None	None	NO	NA	None
STAG1	Mental retardation, autosomal dominant 47, AD	None	None	None	None	None	NO	NA	None
STAG2	Neurodevelopmental disorder, X-linked, with craniofacial abnormalities, XL	None	None	None	None	None	NO	NA	None
STAT3	Autoimmune disease, multisystem, infantile-onset, 1, AD Hyper-IgE recurrent infection syndrome, AD	None	None	None	None	None	NO	NA	17-40474461-T-A (N647I) 17-40474420-C-A (D661Y)	Missense
STAT5A	None	None	None	None	None	None	NO	NA	None
STAT5B	None	None	None	None	None	None	NO	NA	None
STAT6	None	None	None	None	None	None	NO	NA	12-57502051-C-T
SUZ12	None	None	None	None	None	None	NO	NA	None
SWAP70	None	None	None	None	None	None	NO	NA	11-9749605-C-A
TBL1XR1	Mental retardation, autosomal dominant 41, AD Pierpont syndrome, AD	None	None	None	None	None	NO	NA	None
TCF3	Agammaglobulinemia 8, autosomal dominant, AD	None	None	None	None	None	NO	NA	None
TENT4B	None	None	None	None	None	None	NO	NA	None
TENT5C	None	None	None	None	None	None	NO	NA	None
TET1	None	None	None	None	None	None	NO	NA	None
TET2	None	None	None	None	None	None	NO	NA	4-106155544-G-T(E149*) 4-106155793-C-T (Q232*) 4-106156120-C-T (Q341*) 4-106156304-C-G (S402*) 4-106156625-C-G (S509*) 4-106156687-C-T (Q530*) 4-106156747-C-T (R550*) 4-106156768-C-T (Q557*) 4-106157023-C-T (Q642*) 4-106157029-C-T (Q644*) 4-106157404-C-T (Q769*) 4-106157467-C-T (Q790*) 4-106157542-A-T 4-106157695-C-T (Q866*) 4-106157755-C-T (Q886*) 4-106157761-C-T (Q888*) 4-106157845-C-T (Q916*) …
TMEM30A	None	None	None	None	None	None	NO	NA	6-75974998-G-T
TNF	None	None	None	None	None	None	NO	NA	6-31545185-T-G
TNFAIP3	Autoinflammatory syndrome, familial, Behcet-like, AD	None	None	None	None	None	NO	NA	None
TNFRSF14	None	None	None	None	None	None	NO	NA	None
TP53	Li-Fraumeni syndrome, AD Bone marrow failure syndrome 5, AD	17-7577539-G-A (R248W)	1	1	1	17	YES	NO	17-7578263-G-A (R196*)
		17-7577538-C-T (R248Q)	7	5	3	24		NO
		17-7577548-C-T (G245S)	1	1	1	17		YES (RF FAIL)
		17-7577547-C-A (G245V)	1	1	1	34		NA
		17-7577094-G-A (R282W)	2	2	1	22.5		YES
		17-7577120-C-T (R273H)	3	3	3	24		YES
		17-7577568-C-T (C238Y)	2	2	2	23		YES
		17-7577097-C-T (D281N)	1	1	1	32		YES
		17-7578263-G-A (R196*)	1	1	1	25		NA
		17-7578475-G-A (P152L)	4	4	2	25.5		YES
		17-7578190-T-C (Y220C)	3	3	1	40		YES
TRAF3	None	None	None	None	None	None	NO	NA	None
TYW1	None	None	None	None	None	None	NO	NA	7-66482897-C-T
U2AF1	None	None	None	None	None	None	NO	NA	None
U2AF2	None	None	None	None	None	None	NO	NA	None
UBR5	None	None	None	None	None	None	NO	NA	None
WT1	Denys-Drash syndrome, AD Frasier syndrome, AD Nephrotic syndrome, type 4, AD Wilms tumor, type 1, AD	None	None	None	None	None	NO	NA	None
XBP1	None	None	None	None	None	None	NO	NA	None
XPO1	None	None	None	None	None	None	NO	NA	None
ZFP90	None	None	None	None	None	None	NO	NA	None
ZRSR2	None	None	None	None	None	None	NO	NA	None

## Sheet: S6
Tables S1-S5: Column names and corresponding descriptions
Abbreviations
ALT	Alternative
ExAC	Exome Aggregation Consortium
MIM	Mendelian Inheritance in Man
OMIM	Online Mendelian Inheritance in Man
REF	Reference
SNV	Single nucleotide variant
Table S1 column	Table S1 column description
Gene Symbol	Genes associated with autosomal dominant conditions in OMIM
Phenotype	Phenotypes associated with the dominant genes
MIM#	Phenotype MIM number
Inheritance	Type of inheritance underlying the conditions (some conditions can be caused by other types of inheritance than autosomal dominance), levels: AD, autosomal dominant; AR, autosomal recessive; IC, isolated case; Mu, multifactorial; SMu, somatic mutation
Table S2 column	Table S2 column description
Gene Symbol	Genes associated with autosomal dominant conditions in OMIM
Phenotype	Phenotypes associated with the dominant genes
Age of Onset	Age of onset evaluated for each phenotype based on adapted criteria from Chen et. al. 2016 (PMID: 27065010) assigning scores from 1-5. See 'phenotype assessment criteria' tab for explanation of the scores
Severity	Severity evaluated for each phenotype based on adapted criteria from Chen et. al. 2016 (PMID: 27065010) assigning scores from 1-5. See 'phenotype assessment criteria' tab for explanation of the scores
Variant	Variant ID for likely pathogenic/pathogenic SNVs in ClinVar (for the dominant genes) that are present in ExAC, format: Genomic location-REF allele-ALT allele.
ClinVar Variation ID	Unique integer identifier assigned to each set of variants described in submitted records in ClinVar
Variant Type	Variation consequences for the SNVs, levels: Intron, missense, nonsense, splice acceptor, splice donor
ClinVar Classification	Variation pathogenicity for the SNVs, levels: Likely pathogenic, pathogenic/likely pathogenic, pathogenic
ClinVar review status	The level of review supporting the assertion of clinical significance for the variant (https://www.ncbi.nlm.nih.gov/clinvar/docs/review_status/)
PMID Support	SNV PubMed support evaluated based on ClinVar data (var_citations.txt and/or variant web page), levels: 1 peer-reviewed publication, >1 peer-reviewed publication
Age categories (<40, 40-65 and >65)	Age categories for the detected alleles. Not available for all variants and/or alleles. Clonal hematopoiessi of indeterminate potential (CHIP) is very rare in < 40 years old individuals but increases with age
Table S3 column	Table S3 column description
Gene Symbol	Genes associated with severe and early onset autosomal dominant conditions in OMIM
Phenotype	Severe and early onset phenotypes associated with the dominant genes
Age of Onset	Age of onset for each phenotype based on adapted criteria from Chen et. al. 2016 (PMID: 27065010) with scores from 1-2. See 'phenotype assessment criteria' tab for explanation of the scores
Severity	Severity for each phenotype based on adapted criteria from Chen et. al. 2016 (PMID: 27065010) with scores from 1-2. See 'phenotype assessment criteria' tab for explanation of the scores.
Hematopoietic	Classification of the dominant genes as hematopoietic or non-hematopoietic evaluated based on the list of 156 hematopoietic genes from Jaiswal et al. 2014 (their Supplementary Table S2; denoted YES/NO) and the GO term within the biological process domain, regulation of hemopoiesis (GO1903706; denoted ^)
Proliferation	Classification of the dominant genes as involved in proliferation or not based on selected gene ontology (GO) terms within the biological process domain. The following GO terms were used: negative regulation of cell population proliferation (GO0008285), positive regulation of cell population proliferation (GO0008284), regulation of cell population proliferation (GO0042127), stem cell proliferatio…
Variant	Variant ID for likely pathogenic/pathogenic SNVs in ClinVar (for the dominant genes associated with severe and early onset conditions) that are present in ExAC, format: Genomic location-REF allele-ALT allele.
ClinVar Variation ID	Unique integer identifier assigned to each set of variants described in submitted records in ClinVar
Variant Type	Variation consequences for the SNVs, levels: Intron, missense, nonsense, splice acceptor, splice donor
ClinVar Classification	Variation pathogenicity for the SNVs, levels: Likely pathogenic, pathogenic/likely pathogenic, pathogenic
ClinVar review status	The level of review supporting the assertion of clinical significance for the variant (https://www.ncbi.nlm.nih.gov/clinvar/docs/review_status/)
PMID Support	SNV PubMed support evaluated based on manual checks, levels: 1 peer-reviewed publication, >1 peer-reviewed publication
Age categories (<40, 40-65 and >65)	Age categories for the detected alleles. Not available for all variants and/or alleles. Clonal hematopoiessi of indeterminate potential (CHIP) is very rare in < 40 years old individuals but increases with age
ExAC allele count	Total exome ALT allele count in ExAC for the SNVs
ExAC allele count (< 35% of reads)	Exome ALT allele count in ExAC for SNVs with less than 35% of reads. Zero if no alleles showed imbalance or if the raw read data was unavailable
Allelic imbalance in ExAC	Alleles with imbalanced reads detected in ExAC
Good evidence of mosaicism for a given gene (ExAC)	Evidence of somatic mosaicism for a given gene based on the 'ExAC allele count (< 35% of reads)' column, levels: NO (0 or 1 ALT alleles), YES (more than 1 ALT alleles)
gnomAD allele count	Total exome ALT allele count in gnomAD for the SNVs
gnomAD allele count (< 35% of reads)	Exome ALT allele count in gnomAD for SNVs with less than 35% of reads. Zero if no alleles showed imbalance or if the raw read data was unavailable
Allelic imbalance (gnomAD)	Alleles with imbalanced reads detected in gnomAD
Table S4 column	Table S4 column description
Gene Symbol	Hematopoietic genes based on the list of 156 hematopoietic genes from Jaiswal et al. 2014 (Supplementary Table S2, only those with phenotypes available in OMIM)
Phenotype	Phenotypes from OMIM associated with the hematopoietic genes
Age of Onset	Age of onset evaluated for each phenotype with autosomal dominance based on adapted criteria from Chen et. al. 2016 (PMID: 27065010) assigning scores from 1-5. See 'phenotype assessment criteria' tab for explanation of the scores
Severity	Severity evaluated for each phenotype with autosomal domiance based on adapted criteria from Chen et. al. 2016 (PMID: 27065010) assigning scores from 1-5. See 'phenotype assessment criteria' tab for explanation of the scores
Hematopoietic	Classification of the dominant genes as hematopoietic or non-hematopoietic evaluated based on the list of 156 hematopoietic genes from Jaiswal et al. 2014 (their Supplementary Table S2; denoted YES/NO) and the GO term within the biological process domain, regulation of hemopoiesis (GO1903706; denoted ^)
Proliferation	Classification of the dominant genes as involved in proliferation or not based on selected gene ontology (GO) terms within the biological process domain. The following GO terms were used: negative regulation of cell population proliferation (GO0008285), positive regulation of cell population proliferation (GO0008284), regulation of cell population proliferation (GO0042127), stem cell proliferatio…
Variant	Variant ID for likely pathogenic/pathogenic SNVs in ClinVar (for the dominant genes associated with severe and early onset conditions) that are present in ExAC, format: Genomic location-REF allele-ALT allele
ClinVar Variation ID	Unique integer identifier assigned to each set of variants described in submitted records in ClinVar
Variant Type	Variation consequences for the SNVs, levels: Intron, missense, nonsense, splice acceptor, splice donor
ClinVar Classification	Variation pathogenicity for the SNVs, levels: Likely pathogenic, pathogenic/likely pathogenic, pathogenic
ClinVar review status	The level of review supporting the assertion of clinical significance for the variant (https://www.ncbi.nlm.nih.gov/clinvar/docs/review_status/)
PMID Support	SNV PubMed support evaluated based on manual checks, levels: 1 peer-reviewed publication, >1 peer-reviewed publication
Age categories (<40, 40-65 and >65)	Age categories for the detected alleles. Not available for all variants and/or alleles. Clonal hematopoiessi of indeterminate potential (CHIP) is very rare in < 40 years old individuals but increases with age
gnomAD allele count	Total ALT allele count in gnomAD for the SNVs
gnomAD allele count (< 35% of reads)	ALT allele count in gnomAD for SNVs with less than 35% of reads. Zero if no alleles showed imbalance or if the raw read data was unavailable
Allelic imbalance	Stating if there was allelic imbalance dettected (at least one allele showing imbalance)
Good evidence of mosaicism for a given gene (gnomAD)	Evidence of somatic mosaicism based on the 'gnomAD allele count (< 35% of reads)' column, levels: NO (no ALT alleles), YES (1 or more ALT alleles)
Table S5 column	Table S5 column description
Gene Symbol	Hematopoietic genes based on the list of 156 hematopoietic genes from Jaiswal et al. 2014 (Supplementary Table S2, only those with phenotypes available in OMIM)
Mendelian disease	Mendelian disease from OMIM associated with the hematopoietic gene
Known Pathogenic with allelic imbalance (COSMIC consequence)	Known pathogenic variant associated with germline diseases (unless stated otherwise) with allelic imbalance in ExAC. If the variant is registered in COSMIC, the molecular consequence is stated in the parentheses)
ExAC allele count	The number of alleles found in ExAC
ExAC IGV available	The number of ExAC alleles with the read support data available through IGV
ExAC allele count (<35% of reads)	The number of alleles showing imbalance in ExAC
ExAC median read ratio (%)	Median read ratio (all alleles for a given variant included)
Good evidence of moaicism for a given gene (ExAC)	Evidence of somatic mosaicism based on the findings in the ExAC catalog. Requires at least two alleles with imbalance detected in ExAC for a given gene.
Allelic imbalance (gnomAD)	Allelic imbalance for the same variant have been detected in gnomAD. NP - variant not present in the daset
Mosaic nonsense alleles	nonsense SNVs (or missense where noted) with allelic imbalance in the same gene; currently not associated with the rare diseases
Comments	Additional info on variants, alleles and their read ratio, variant type, where neccessary

## Sheet: S7
Table 7 Phenotype assessment criteria, adapted from Chen et. al. 2016 (PMID: 27065010)
Age of Onset
Score 1: Congenital or very early (<2y)
Score 2: Mostly early (<18y)
Score 3: Early (<18y) + variable
Score 4: Adult (>18 y)
Score 5: Unknown
Severity
Score 1: Severe, significantly reduced mobility or increased mortality in early life
Score 2: Severe plus variable expressivity
Score 3: Obvious but not life threatening
Score 4: Mild, does not affect life quality and span, not obvious
Score 5: Unknown
